# Supplementary material for: Similarities of developmental gene expression changes in the brain between human and experimental animals: rhesus monkey, mouse, Zebrafish, and Drosophila
Source: Mol Brain. 2021 Sep 7;14:135. doi: 10.1186/s13041-021-00840-4 (PMC8425040; doi:10.1186/s13041-021-00840-4)
Supplement: Supplementary file 2 — Additional file 2: Table S1. Matrix table of the overlap P-values of temporal transcriptomics between all the available ages of the brains of human and experimental animals: rhesus monkey, mouse, Zebrafish, and Drosophila. Table S2. Gene expression in the hippocampus of 40–59-year-old humans and in the DG of 6–12-year-old rhesus monkeys (fold change and rank; Fig. 1A). Table S3. Gene expression in the hippocampus of 20–39-year-old humans and in the DG of 629-day-old mice (fold change and rank; Fig. 1B). Table S4. Gene expression in the hippocampus of 40–59-year-old humans and in 1–2-year-old adult zebrafish brain (fold change and rank; Fig. 1C). Table S5. Gene expression in the hippocampus of 6–11-year-old young humans and in 30-day old Drosophila brain (fold change and rank; Fig. 1D). Table S6. Gene expression in the hippocampus of 6–11-year-old young humans and in 4 days old C. elegans (fold change and rank). Table S7. Top-40 of the correlating gene expression. [file 13041_2021_840_MOESM2_ESM.xlsx]

## Sheet: S1 Matrix
	Overlap P-value												-log10 [Overlap P-value]
				Human HPC, vs 0-5mo old infants												Human HPC, vs 0-5mo old infants
				6-12 mo	1-5 yr	6-11 yr	12-19 yr	20-39 yr	40-59 yr	60- yr						6-12 mo	1-5 yr	6-11 yr	12-19 yr	20-39 yr	40-59 yr	60- yr
	Rhesus Monkey	DG, vs. newborn	6 mo	2.6e-09	1e-15	2.9e-17	8.7e-37	3.5e-38	7.6e-41	8.9e-44			Rhesus Monkey	DG, vs. newborn	6 mo	8.58503	15	16.5376	36.0605	37.4559	40.1192	43.0506
			1 yr	4.8e-10	9.1e-21	1.1e-27	1.2e-40	1.8e-42	2.7e-49	2.2e-48					1 yr	9.31876	20.041	26.9586	39.9208	41.7447	48.5686	47.6576
			6-12 yr	5e-13	3.7e-24	3.3e-36	3.1e-56	9.1e-66	2.1e-72	8.8e-65					6-12 yr	12.301	23.4318	35.4815	55.5086	65.041	71.6778	64.0555				The cells indicated by a bold line represent the lowest overlap P-value among each combination of animals, which are presented in the figures.
	Mouse	DG, vs 8d	11d	3.9e-05	8.3e-11	4.6e-14	7.6e-18	3.6e-19	8.2e-18	4.8e-20			Mouse	DG, vs 8d	11d	4.40894	10.0809	13.3372	17.1192	18.4437	17.0862	19.3188
			14d	6.4e-07	1.2e-16	1.8e-22	8.8e-28	1.9e-26	9.9e-26	5.5e-25					14d	6.19382	15.9208	21.7447	27.0555	25.7212	25.0044	24.2596				Data sources (all obtained via Illumina BaseSpace)
			17d	1.2e-08	2.9e-19	5e-21	8.9e-33	1.5e-35	4.1e-31	1.4e-31					17d	7.92082	18.5376	20.301	32.0506	34.8239	30.3872	30.8539				Human: Kang HJ, Kawasawa YI, Cheng F, Zhu Y, Xu X, Li M, et al. Spatio-temporal transcriptome of the human brain. Nature. 2011 Oct;478(7370):483–9.
			21d	1.8e-08	2.4e-22	1.1e-28	8.7e-38	2.3e-38	3.5e-33	1.7e-34					21d	7.74473	21.6198	27.9586	37.0605	37.6383	32.4559	33.7696				Rhesus Monkey: Lavenex P, Sugden SG, Davis RR, Gregg JP, Lavenex PB. Developmental regulation of gene expression and astrocytic processes may explain selective hippocampal vulnerability. Hippocampus. 2011 Feb;21(2):142–9.
			25d	1.9e-09	5.7e-23	4.4e-27	6.1e-41	5.5e-42	7.2e-38	3.8e-37					25d	8.72125	22.2441	26.3565	40.2147	41.2596	37.1427	36.4202				Mouse: Murano T, Hagihara H, Tajinda K, Matsumoto M, Miyakawa T. Transcriptomic immaturity inducible by neural hyperexcitation is shared by multiple neuropsychiatric disorders. Communications Biology. 2019 Jan 22;2(1):32.
			29d	1.6e-09	5.3e-24	2e-30	3.7e-44	1.1e-44	9.1e-41	1.1e-39					29d	8.79588	23.2757	29.699	43.4318	43.9586	40.041	38.9586				Zebrafish: Toyama R, Chen X, Jhawar N, Aamar E, Epstein J, Reany N, et al. Transcriptome analysis of the zebrafish pineal gland. Dev Dyn. 2009 Jul;238(7):1813–26.
			6 mo	1.5e-08	1.7e-21	3.4e-28	6.3e-41	7.6e-40	1.9e-39	2e-36					6 mo	7.82391	20.7696	27.4685	40.2007	39.1192	38.7212	35.699				Drosophila: Liu N, Landreh M, Cao K, Abe M, Hendriks G-J, Kennerdell JR, et al. The microRNA miR-34 modulates ageing and neurodegeneration in Drosophila. Nature. 2012 Feb
1	Zebrafish	Brain without pineal gland, vs. E3	E5 day	ns	0.3395	0.2149	0.0931	0.0472	0.0904	0.0098			Zebrafish	Brain without pineal gland, vs. E3	E5 day	ns	0.46916	0.667764	1.03105	1.32606	1.04383	2.00877				C. elegans: Golden, T. R., Hubbard, A., Dando, C., Herren, M. A., & Melov, S. (2008). Age-related behaviors have distinct transcriptional profiles in Caenorhabditis elegans. Aging Cell, 7(6), 850–865.
2			E5 night	0.0285	0.0288	0.0039	0.0022	0.0107	0.0016	0.001					E5 night	1.54516	1.54061	2.40894	2.65758	1.97062	2.79588	3
3			E10 day	ns	0.0039	0.0191	8.9e-05	0.0005	0.0003	8.1e-05					E10 day	ns	2.40894	1.71897	4.05061	3.30103	3.52288	4.09151
4			E10 night	0.0722	0.0036	0.0018	4.2e-05	0.0002	3.9e-05	1.4e-06					E10 night	1.14146	2.4437	2.74473	4.37675	3.69897	4.40894	5.85387
5			3mo day	0.0752	0.0104	0.0002	0.0001	0.0014	5.7e-05	0.0002					3mo day	1.12378	1.98297	3.69897	4	2.85387	4.24413	3.69897
6			3mo night	0.182	0.0072	4.2e-06	4.6e-05	0.0013	1.9e-06	8.5e-05					3mo night	0.739929	2.14267	5.37675	4.33724	2.88606	5.72125	4.07058
7			1-2 yr day	0.1765	0.0139	0.0003	0.0003	0.0074	0.0002	0.0005					1-2 yr day	0.753255	1.85699	3.52288	3.52288	2.13077	3.69897	3.30103
8			1-2 yr night	0.0746	0.0021	4.6e-06	5.2e-05	0.0005	1.4e-06	4.2e-06					1-2 yr night	1.12726	2.67778	5.33724	4.284	3.30103	5.85387	5.37675
	Drosophila	Brain from Drosophila, vs 3d	30d	ns	0.1881	0.0614	0.3062	0.1882	0.3034	0.577			Drosophila	Brain from Drosophila, vs 3d	30d	ns	0.725611	1.21183	0.513995	0.72538	0.517984	0.238824
			60d	0.4953	0.3383	0.3394	0.4721	ns	0.5278	0.3979					60d	0.305132	0.470698	0.469288	0.325966	ns	0.277531	0.400226
	C. elegans	vs. 4d	8d	0.3064	0.4984	0.548	ns	ns	ns	0.5135			C. elegans	vs. 4d	8d	0.513711	0.302422	0.261219	ns	ns	ns	0.28946
			12d	0.2956	0.3052	0.0231	0.121	0.1594	0.098	0.0368					12d	0.529296	0.515415	1.63639	0.917215	0.797512	1.00877	1.43415
			14d	ns	0.2655	0.0696	0.1005	0.2423	0.1237	0.0711					14d	ns	0.575935	1.15739	0.997834	0.615647	0.90763	1.14813
			16d	ns	0.433	0.0728	0.1434	0.3118	0.1222	0.1289					16d	ns	0.363512	1.13787	0.843451	0.506124	0.912929	0.889747
			20d	ns	0.3474	0.0419	0.2386	0.2396	0.4366	0.1467					20d	ns	0.45917	1.37779	0.62233	0.620513	0.359916	0.83357
			24d	0.1604	0.1054	0.0898	0.0506	0.1357	0.1352	0.0523					24d	0.794796	0.977159	1.04672	1.29585	0.86742	0.869023	1.2815

## Sheet: S2 Human vs Monkey
Human Hippocampus from 40-59yr old adults _vs_ 0-5mo old infants(Genes:1656) vs. Monkey hippocampal formation tissue - Dentate Gyrus region from 6-12yr old adult _vs_ newborn(Genes:3228) Common Genes:(546)
Gene	EntrezGene ID	Description	Bioset1 Imported ID	Bioset1 Rank	Fold Change 1	Bioset2 Imported ID	Bioset2 Rank	Fold Change 2
CNDP1	84735	carnosine dipeptidase 1	NM_032649	2	10.2	223699_at	480	1.96
PRUNE2	158471	prune homolog 2	NM_015225	3	9.02	212805_at	1330	1.55
KLK7	5650	kallikrein related peptidase 7	NM_139277	8	8	205778_at	727	1.78
TMEM144	55314	transmembrane protein 144	NM_018342	10	7.49	228624_at	1753	1.45
TNC	3371	tenascin C	NM_002160	13	-6.83	201645_at	2	-12.8
DCX	1641	doublecortin	NM_000555	16	-5.94	204850_s_at	11	-6.65
HHATL	57467	hedgehog acyltransferase like	NM_020707	16	5.94	223572_at	12	6.25
ANLN	54443	anillin actin binding protein	NM_018685	19	5.68	1552619_a_at	1014	1.65
KLK6	5653	kallikrein related peptidase 6	NM_002774	22	5.2	204733_at	2548	1.33
HLA-DPA1	3113	major histocompatibility complex, class II, DP alpha 1	NM_033554	24	5.02	211991_s_at	714	1.79
POPDC3	64208	popeye domain containing 3	NM_022361	28	4.85	219926_at	2723	1.31
OPALIN	93377	oligodendrocytic myelin paranodal and inner loop protein	NM_033207	30	4.57	239575_at	2891	1.29
FIBIN	387758	fin bud initiation factor homolog (zebrafish)	NM_203371	31	-4.51	226769_at	447	-2
HAPLN1	1404	hyaluronan and proteoglycan link protein 1	NM_001884	32	-4.47	230204_at	48	-3.77
HLA-DRA	3122	major histocompatibility complex, class II, DR alpha	NM_019111	33	4.43	208894_at	418	2.03
QDPR	5860	quinoid dihydropteridine reductase	NM_000320	34	4.35	209123_at	392	2.07
EVI2A	2123	ecotropic viral integration site 2A	NM_001003927	35	4.28	204774_at	1807	1.44
CABLES1	91768	Cdk5 and Abl enzyme substrate 1	NM_001100619	38	4.13	225532_at	1444	1.52
LY86-AS1	285780	LY86 antisense RNA 1	NR_026970	39	4.12	1553428_at	3506	1.23
CCDC80	151887	coiled-coil domain containing 80	NM_199511	40	-4.1	225242_s_at	54	-3.59
CXCL12	6387	C-X-C motif chemokine ligand 12	NM_000609	41	-4.07	203666_at	1405	-1.53
Sep4	5414	septin 4	NM_080415	42	4.04	210657_s_at	62	3.37
NKIRAS2	28511	NFKB inhibitor interacting Ras like 2	NM_017595	43	-3.88	222105_s_at	366	-2.11
NREP	9315	neuronal regeneration related protein	NM_001142481	44	-3.85	201309_x_at	30	-4.41
KIF21B	23046	kinesin family member 21B	NM_017596	45	-3.81	204411_at	867	-1.71
SLC6A11	6538	solute carrier family 6 member 11	NM_014229	46	-3.77	230286_at	2053	-1.4
TCN2	6948	transcobalamin 2	NM_000355	48	-3.74	204043_at	2980	-1.28
THBS1	7057	thrombospondin 1	NM_003246	49	-3.7	201109_s_at	3089	-1.27
DIO2	1734	iodothyronine deiodinase 2	NM_013989	50	-3.69	203700_s_at	138	-2.71
HTR2A	3356	5-hydroxytryptamine receptor 2A	NM_000621	52	3.65	207135_at	3292	-1.25
ANO3	63982	anoctamin 3	NM_031418	54	3.58	215241_at	607	1.86
RERG	85004	RAS like estrogen regulated growth inhibitor	NM_032918	58	3.51	244745_at	3627	-1.22
NCAN	1463	neurocan	NM_004386	60	-3.47	205143_at	169	-2.58
NKAIN1	79570	sodium/potassium transporting ATPase interacting 1	NM_024522	63	-3.45	219438_at	181	-2.55
LRRC17	10234	leucine rich repeat containing 17	NM_005824	67	-3.39	205381_at	23	4.73
TCF7L2	6934	transcription factor 7 like 2	NM_001146274	69	-3.38	216511_s_at	3390	-1.24
PLA2G16	11145	phospholipase A2 group XVI	NM_007069	70	3.35	209581_at	335	2.15
BCAN	63827	brevican	NM_021948	72	-3.3	219107_at	88	-2.99
DNAJB5	25822	DnaJ heat shock protein family (Hsp40) member B5	NM_001135005	74	-3.27	207453_s_at	237	-2.36
NNAT	4826	neuronatin	NM_005386	75	-3.26	204239_s_at	60	-3.46
TSPAN6	7105	tetraspanin 6	NM_003270	76	-3.24	209109_s_at	248	-2.33
PIP4K2A	5305	phosphatidylinositol-5-phosphate 4-kinase type 2 alpha	NM_005028	81	3.16	229713_at	2119	1.39
BRINP3	339479	BMP/retinoic acid inducible neural specific 3	NM_199051	84	-3.12	217562_at	525	-1.92
PLPPR1	54886	phospholipid phosphatase related 1	NM_207299	84	-3.12	219732_at	400	-2.05
SLA	6503	Src like adaptor	NM_001045556	86	-3.11	203761_at	1487	1.51
RELN	5649	reelin	NM_005045	86	-3.11	205923_at	131	-2.76
DCHS1	8642	dachsous cadherin-related 1	NM_003737	88	-3.09	222101_s_at	242	-2.35
GSKIP	51527	GSK3B interacting protein	NM_016472	90	3.07	223239_at	114	2.86
SESN1	27244	sestrin 1	NM_014454	95	3.03	218346_s_at	525	1.92
DPYSL5	56896	dihydropyrimidinase like 5	NM_020134	97	-3.02	222797_at	62	-3.37
ASIC1	41	acid sensing ion channel subunit 1	NM_020039	99	-3	37953_s_at	2313	-1.36
COL3A1	1281	collagen type III alpha 1 chain	NM_000090	101	-2.99	215076_s_at	58	-3.49
ZIC1	7545	Zic family member 1	NM_003412	110	-2.94	206373_at	560	-1.89
FN1	2335	fibronectin 1	NM_212482	114	-2.89	211719_x_at	92	-2.98
LEF1	51176	lymphoid enhancer binding factor 1	NM_016269	116	-2.88	221558_s_at	803	-1.74
LYN	4067	LYN proto-oncogene, Src family tyrosine kinase	NM_002350	118	-2.87	210754_s_at	98	-2.96
TRIB2	28951	tribbles pseudokinase 2	NM_021643	119	-2.86	202478_at	73	-3.22
SLC38A5	92745	solute carrier family 38 member 5	NM_033518	122	-2.84	234973_at	779	-1.75
DLG5	9231	discs large MAGUK scaffold protein 5	NM_004747	124	-2.83	201681_s_at	1230	-1.58
CSPG5	10675	chondroitin sulfate proteoglycan 5	NM_006574	124	-2.83	39966_at	255	-2.32
EPDR1	54749	ependymin related 1	NM_017549	124	2.83	223253_at	429	2.02
FZD8	8325	frizzled class receptor 8	NM_031866	124	-2.83	227405_s_at	1405	-1.53
ADGRG1	9289	adhesion G protein-coupled receptor G1	NM_001145772	130	-2.79	212070_at	511	-1.93
DAB2	1601	DAB2, clathrin adaptor protein	NM_001343	130	-2.79	201279_s_at	3506	-1.23
SNCAIP	9627	synuclein alpha interacting protein	NM_005460	135	-2.76	219511_s_at	819	-1.73
GJB1	2705	gap junction protein beta 1	NM_000166	138	2.75	204973_at	2723	1.31
SRGAP1	57522	SLIT-ROBO Rho GTPase activating protein 1	NM_020762	144	-2.71	1555875_at	1869	-1.43
GNB4	59345	G protein subunit beta 4	NM_021629	144	-2.71	225710_at	343	-2.14
CCNQ	92002	cyclin Q	NM_152274	144	2.71	226466_s_at	2474	1.34
SLC13A5	284111	solute carrier family 13 member 5	NM_177550	144	-2.71	228844_at	3506	-1.23
LHFPL3	375612	LHFPL tetraspan subfamily member 3	NM_199000	144	-2.71	236761_at	92	-2.98
SPP1	6696	secreted phosphoprotein 1	NM_001040058	150	2.7	209875_s_at	480	1.96
MAP7	9053	microtubule associated protein 7	NM_003980	150	2.7	202890_at	135	2.72
SLC44A5	204962	solute carrier family 44 member 5	NM_152697	152	-2.69	235763_at	224	-2.39
GPR39	2863	G protein-coupled receptor 39	NM_001508	153	-2.68	208600_s_at	2053	-1.4
FNBP1L	54874	formin binding protein 1 like	NM_001024948	154	-2.67	215017_s_at	20	-4.82
PIR	8544	pirin	NM_003662	154	2.67	207469_s_at	468	1.97
NCKIPSD	51517	NCK interacting protein with SH3 domain	NM_016453	160	2.65	218697_at	843	1.72
CACNA1G	8913	calcium voltage-gated channel subunit alpha1 G	NM_018896	161	-2.64	207869_s_at	2390	-1.35
TET1	80312	tet methylcytosine dioxygenase 1	NM_030625	161	-2.64	214862_x_at	181	-2.55
APC	324	APC, WNT signaling pathway regulator	NM_001127511	165	-2.62	203525_s_at	465	-1.98
ATP6V1E1	529	ATPase H+ transporting V1 subunit E1	NM_001696	165	2.62	208678_at	2980	1.28
IGIP	492311	IgA inducing protein	NM_001007189	168	2.61	226977_at	649	1.83
CLDND1	56650	claudin domain containing 1	NM_001040199	168	2.61	1554149_at	2313	1.36
NECTIN2	5819	nectin cell adhesion molecule 2	NM_001042724	171	-2.6	203149_at	1444	-1.52
STAMBPL1	57559	STAM binding protein like 1	NM_020799	171	2.6	227607_at	248	2.33
CREBRF	153222	CREB3 regulatory factor	NM_153607	171	2.6	235556_at	343	2.14
SH3BGRL2	83699	SH3 domain binding glutamate rich protein like 2	NM_031469	176	2.59	225354_s_at	779	1.75
KCNG3	170850	potassium voltage-gated channel modifier subfamily G member 3	NM_133329	176	2.59	1552897_a_at	2186	1.38
KCNK1	3775	potassium two pore domain channel subfamily K member 1	NM_002245	179	2.57	204678_s_at	349	2.13
SEMA5A	9037	semaphorin 5A	NM_003966	179	-2.57	205405_at	1807	-1.44
NCKAP5	344148	NCK associated protein 5	NM_207363	183	-2.56	239650_at	1753	-1.45
GRIK3	2899	glutamate ionotropic receptor kainate type subunit 3	NM_000831	188	-2.54	230593_at	248	-2.33
HIST1H4H	8365	histone cluster 1 H4 family member h	NM_003543	189	2.53	232035_at	3390	-1.24
SERPINH1	871	serpin family H member 1	NM_001235	193	-2.5	207714_s_at	199	-2.48
CXCL14	9547	C-X-C motif chemokine ligand 14	NM_004887	193	-2.5	218002_s_at	591	-1.87
BAMBI	25805	BMP and activin membrane bound inhibitor	NM_012342	193	-2.5	203304_at	166	-2.59
DPYSL3	1809	dihydropyrimidinase like 3	NM_001387	198	-2.49	201431_s_at	19	-4.91
ST8SIA2	8128	ST8 alpha-N-acetyl-neuraminide alpha-2,8-sialyltransferase 2	NM_006011	201	-2.48	239537_at	4	-11
ITPR1	3708	inositol 1,4,5-trisphosphate receptor type 1	NM_001168272	206	2.46	216944_s_at	634	1.84
SDC3	9672	syndecan 3	NM_014654	206	-2.46	202898_at	1203	-1.59
IL17RD	54756	interleukin 17 receptor D	NM_017563	206	-2.46	227997_at	727	-1.78
TMEM176A	55365	transmembrane protein 176A	NM_018487	206	2.46	218345_at	2390	1.35
PCDH18	54510	protocadherin 18	NM_019035	206	-2.46	225975_at	151	2.66
C11orf24	53838	chromosome 11 open reading frame 24	NM_022338	206	-2.46	218299_at	2053	-1.4
LAMC1	3915	laminin subunit gamma 1	NM_002293	215	-2.45	200771_at	1753	-1.45
CACNG4	27092	calcium voltage-gated channel auxiliary subunit gamma 4	NM_014405	215	-2.45	231737_at	184	-2.54
FAM57B	83723	family with sequence similarity 57 member B	NM_031478	215	-2.45	227781_x_at	3390	-1.24
SEMA6D	80031	semaphorin 6D	NM_153618	215	-2.45	233882_s_at	138	-2.71
CRYZ	1429	crystallin zeta	NM_001130042	222	2.43	202950_at	1045	1.64
SEMA6A	57556	semaphorin 6A	NM_020796	224	-2.42	223449_at	649	-1.83
FKBP5	2289	FK506 binding protein 5	NM_001145775	226	2.4	224840_at	203	2.46
PRUNE2	158471	prune homolog 2	NM_015225	226	2.4
LPAR1	1902	lysophosphatidic acid receptor 1	NM_057159	226	2.4	204038_s_at	2548	-1.33
ARHGAP33	115703	Rho GTPase activating protein 33	NM_001172630	230	-2.39	213827_at	1702	-1.46
CDH18	1016	cadherin 18	NM_004934	230	2.39	206280_at	166	2.59
RGMA	56963	repulsive guidance molecule family member a	NM_020211	230	-2.39	223468_s_at	2474	-1.34
IGSF3	3321	immunoglobulin superfamily member 3	NM_001542	234	-2.38	202421_at	677	-1.81
PTN	5764	pleiotrophin	NM_002825	234	-2.38	209466_x_at	28	-4.44
PEMT	10400	phosphatidylethanolamine N-methyltransferase	NM_148172	234	-2.38	207621_s_at	1943	-1.42
TMEM163	81615	transmembrane protein 163	NM_030923	238	-2.37	223503_at	301	-2.21
RASD1	51655	ras related dexamethasone induced 1	NM_016084	241	2.36	223467_at	750	1.77
SMPD3	55512	sphingomyelin phosphodiesterase 3	NM_018667	241	-2.36	231732_at	3627	-1.22
ZFP36L1	677	ZFP36 ring finger protein like 1	NM_004926	245	-2.35	211962_s_at	714	-1.79
EGFR	1956	epidermal growth factor receptor	NM_005228	245	-2.35	1565484_x_at	1536	1.5
FYN	2534	FYN proto-oncogene, Src family tyrosine kinase	NM_002037	247	-2.34	216033_s_at	750	-1.77
EZR	7430	ezrin	NM_003379	247	-2.34	208621_s_at	1079	-1.63
PDGFRA	5156	platelet derived growth factor receptor alpha	NM_006206	247	-2.34	203131_at	217	-2.41
CRH	1392	corticotropin releasing hormone	NM_000756	255	-2.33	205630_at	151	-2.66
SLC7A10	56301	solute carrier family 7 member 10	NM_019849	255	-2.33	220868_s_at	2390	-1.35
TMEM108	66000	transmembrane protein 108	NM_023943	255	-2.33	223524_s_at	2186	-1.38
FAT4	79633	FAT atypical cadherin 4	NM_024582	255	-2.33	219427_at	978	-1.66
EMID1	129080	EMI domain containing 1	NM_133455	255	-2.33	213779_at	1582	-1.49
LTBP1	4052	latent transforming growth factor beta binding protein 1	NM_206943	255	-2.33	202728_s_at	607	-1.86
SPRY2	10253	sprouty RTK signaling antagonist 2	NM_005842	264	-2.32	204011_at	925	-1.68
RAB40B	10966	RAB40B, member RAS oncogene family	NM_006822	264	2.32	204547_at	1582	1.49
MAOB	4129	monoamine oxidase B	NM_000898	267	2.31	204041_at	2313	1.36
RND2	8153	Rho family GTPase 2	NM_005440	267	-2.31	213467_at	1869	-1.43
UCP2	7351	uncoupling protein 2	NM_003355	269	-2.3	208998_at	3627	-1.22
LRIG1	26018	leucine rich repeats and immunoglobulin like domains 1	NM_015541	269	-2.3	211596_s_at	2053	-1.4
TSPAN11	441631	tetraspanin 11	NM_001080509	273	-2.29	227610_at	2390	-1.35
SPRY4	81848	sprouty RTK signaling antagonist 4	NM_030964	273	-2.29	221489_s_at	1111	-1.62
GNG4	2786	G protein subunit gamma 4	NM_001098722	277	-2.28	1555867_at	274	-2.25
FAT1	2195	FAT atypical cadherin 1	NM_005245	281	-2.26	201579_at	2723	-1.31
KLHDC8A	55220	kelch domain containing 8A	NM_018203	283	-2.25	222871_at	1111	-1.62
NAV1	89796	neuron navigator 1	NM_020443	283	-2.25	224771_at	16	-5.33
CPEB1	64506	cytoplasmic polyadenylation element binding protein 1	NM_001079535	288	2.24	219578_s_at	174	2.57
CPXM1	56265	carboxypeptidase X, M14 family member 1	NM_019609	288	-2.24	227860_at	978	-1.66
NPAS3	64067	neuronal PAS domain protein 3	NM_001164749	292	-2.23	229281_at	418	-2.03
TIMP3	7078	TIMP metallopeptidase inhibitor 3	NM_000362	295	-2.22	201147_s_at	3292	-1.25
IGSF1	3547	immunoglobulin superfamily member 1	NM_001555	295	-2.22	207695_s_at	248	-2.33
TRAF4	9618	TNF receptor associated factor 4	NM_004295	301	-2.21	202871_at	435	-2.01
DOCK6	57572	dedicator of cytokinesis 6	NM_020812	301	-2.21	221794_at	2723	-1.31
PDGFRB	5159	platelet derived growth factor receptor beta	NM_002609	309	-2.2	202273_at	2251	-1.37
ZNF22	7570	zinc finger protein 22	NM_006963	309	-2.2	218006_s_at	660	-1.82
HABP4	22927	hyaluronan binding protein 4	NM_014282	309	2.2	232341_x_at	1487	1.51
PTPRZ1	5803	protein tyrosine phosphatase, receptor type Z1	NM_002851	313	-2.18	204469_at	262	-2.31
GNG12	55970	G protein subunit gamma 12	NM_018841	313	-2.18	212294_at	392	-2.07
TSPYL2	64061	TSPY like 2	NM_022117	313	2.18	218012_at	881	1.7
ARL6IP4	51329	ADP ribosylation factor like GTPase 6 interacting protein 4	NM_001002252	324	2.17	220597_s_at	903	1.69
MPZL1	9019	myelin protein zero like 1	NM_003953	324	-2.17	201874_at	1621	-1.48
PODXL2	50512	podocalyxin like 2	NM_015720	324	-2.17	219152_at	1045	-1.64
PLA2G5	5322	phospholipase A2 group V	NM_000929	330	-2.16	215870_s_at	162	2.61
CD36	948	CD36 molecule	NM_001001548	330	-2.16	228766_at	2812	1.3
TTC28	23331	tetratricopeptide repeat domain 28	NM_001145418	330	-2.16	213058_at	50	-3.74
BICD1	636	BICD cargo adaptor 1	NM_001714	330	-2.16	1556051_a_at	2186	-1.38
GJC1	10052	gap junction protein gamma 1	NM_005497	330	-2.16	228776_at	128	-2.78
AASS	10157	aminoadipate-semialdehyde synthase	NM_005763	330	-2.16	210852_s_at	3292	-1.25
LRRC3B	116135	leucine rich repeat containing 3B	NM_052953	345	-2.14	229085_at	1079	-1.63
PAK6	56924	p21 (RAC1) activated kinase 6	NM_020168	356	-2.12	219461_at	2474	-1.34
RELA	5970	RELA proto-oncogene, NF-kB subunit	NM_021975	356	-2.12	209878_s_at	2119	-1.39
MARCKSL1	65108	MARCKS like 1	NM_023009	356	-2.12	200644_at	13	-6.08
SOX9	6662	SRY-box 9	NM_000346	360	-2.11	202935_s_at	499	-1.94
CSDC2	27254	cold shock domain containing C2	NM_014460	360	-2.11	209981_at	224	-2.39
TET3	200424	tet methylcytosine dioxygenase 3	NM_144993	360	-2.11	235542_at	525	-1.92
SOX11	6664	SRY-box 11	NM_003108	366	-2.1	204915_s_at	1	-13.1
CASK	8573	calcium/calmodulin dependent serine protein kinase	NM_003688	366	-2.1	227156_at	3627	-1.22
GRAMD1A	57655	GRAM domain containing 1A	NM_020895	366	-2.1	224807_at	1536	-1.5
QSER1	79832	glutamine and serine rich 1	NM_001076786	376	-2.09	226265_at	552	-1.9
SPON1	10418	spondin 1	NM_006108	376	-2.09	213993_at	186	-2.53
JADE2	23338	jade family PHD finger 2	NM_015288	376	2.09	212660_at	36	4.2
TUBB2B	347733	tubulin beta 2B class IIb	NM_178012	376	-2.09	214023_x_at	714	-1.79
DAG1	1605	dystroglycan 1	NM_001177634	386	-2.08	205417_s_at	978	-1.66
SON	6651	SON DNA binding protein	NM_138927	386	-2.08	201085_s_at	660	-1.82
PEX19	5824	peroxisomal biogenesis factor 19	NM_002857	389	2.07	201707_at	2723	1.31
KCNE5	23630	potassium voltage-gated channel subfamily E regulatory subunit 5	NM_012282	389	-2.07	220010_at	1702	-1.46
ZNF536	9745	zinc finger protein 536	NM_014717	389	2.07	242715_at	271	-2.28
PAMR1	25891	peptidase domain containing associated with muscle regeneration 1	NM_015430	389	2.07	213661_at	2980	1.28
HAPLN4	404037	hyaluronan and proteoglycan link protein 4	NM_023002	389	2.07	235420_at	959	1.67
SOX4	6659	SRY-box 4	NM_003107	396	-2.06	201417_at	6	-9.66
SLCO2B1	11309	solute carrier organic anion transporter family member 2B1	NM_007256	396	-2.06	203472_s_at	3089	-1.27
NT5DC2	64943	5'-nucleotidase domain containing 2	NM_022908	396	-2.06	218051_s_at	21	-4.78
APCDD1	147495	APC down-regulated 1	NM_153000	396	-2.06	225016_at	925	-1.68
NAV2	89797	neuron navigator 2	NM_182964	396	-2.06	218330_s_at	619	-1.85
LIMA1	51474	LIM domain and actin binding 1	NM_001113546	404	-2.05	222457_s_at	3883	-1.2
KLHL3	26249	kelch like family member 3	NM_017415	404	2.05	221221_s_at	1807	1.44
LBHD1	79081	LBH domain containing 1	NM_024099	404	2.05	221637_s_at	3627	1.22
MCTP1	79772	multiple C2 and transmembrane domain containing 1	NM_024717	404	2.05	1554730_at	3755	1.21
ZNF362	149076	zinc finger protein 362	NM_152493	404	-2.05	226820_at	2723	-1.31
JUP	3728	junction plakoglobin	NM_002230	412	-2.04	201015_s_at	209	-2.44
SALL2	6297	spalt like transcription factor 2	NM_005407	412	-2.04	213283_s_at	2251	-1.37
ACAN	176	aggrecan	NM_013227	412	-2.04	205679_x_at	1203	-1.59
FCHSD2	9873	FCH and double SH3 domains 2	NM_014824	412	-2.04	203620_s_at	560	-1.89
NRXN2	9379	neurexin 2	NM_015080	412	-2.04	209982_s_at	607	-1.86
IDH1	3417	isocitrate dehydrogenase (NADP(+)) 1, cytosolic	NM_005896	423	-2.03	1555037_a_at	2723	-1.31
BACH2	60468	BTB domain and CNC homolog 2	NM_021813	423	-2.03	221234_s_at	74	-3.19
ZNF667	63934	zinc finger protein 667	NR_030740	423	2.03	236635_at	1230	1.58
GLUL	2752	glutamate-ammonia ligase	NM_002065	429	-2.02	215001_s_at	3390	1.24
RNF111	54778	ring finger protein 111	NM_017610	429	2.02	218761_at	2891	1.29
DOK5	55816	docking protein 5	NM_018431	429	-2.02	1554863_s_at	194	-2.49
RCBTB2	1102	RCC1 and BTB domain containing protein 2	NM_001268	434	-2.01	204759_at	1487	-1.51
MSN	4478	moesin	NM_002444	434	-2.01	200600_at	1869	-1.43
RPN2	6185	ribophorin II	NM_002951	434	-2.01	208689_s_at	2812	-1.3
STOM	2040	stomatin	NM_004099	434	2.01	201061_s_at	3755	1.21
EPHB1	2047	EPH receptor B1	NM_004441	434	-2.01	230425_at	295	-2.22
HSPA1B	3304	heat shock protein family A (Hsp70) member 1B	NM_005346	434	-2.01	202581_at	540	1.91
ATG7	10533	autophagy related 7	NM_006395	434	2.01	224025_s_at	3390	1.24
FBXO32	114907	F-box protein 32	NM_058229	434	2.01	225328_at	3627	1.22
NTNG1	22854	netrin G1	NM_001113226	447	-2	236088_at	1582	1.49
CSNK1E	1454	casein kinase 1 epsilon	NM_001894	447	-2	202332_at	591	-1.87
LHFPL2	10184	LHFPL tetraspan subfamily member 2	NM_005779	447	-2	212658_at	2390	-1.35
CDC42SE1	56882	CDC42 small effector 1	NM_001038707	455	-1.99	229120_s_at	1079	-1.63
FABP7	2173	fatty acid binding protein 7	NM_001446	459	-1.98	205029_s_at	230	-2.38
LAMP2	3920	lysosomal associated membrane protein 2	NM_002294	459	1.98	203042_at	2980	1.28
MED14	9282	mediator complex subunit 14	NM_004229	459	-1.98	202610_s_at	1943	-1.42
UST	10090	uronyl 2-sulfotransferase	NM_005715	459	-1.98	205139_s_at	1014	1.65
VANGL1	81839	VANGL planar cell polarity protein 1	NM_138959	459	-1.98	229134_at	3195	-1.26
ACLY	47	ATP citrate lyase	NM_001096	468	-1.97	210337_s_at	903	-1.69
NTSR1	4923	neurotensin receptor 1	NM_002531	468	-1.97	207360_s_at	2053	-1.4
HTATIP2	10553	HIV-1 Tat interactive protein 2	NM_001098522	475	1.96	209448_at	779	1.75
TFDP1	7027	transcription factor Dp-1	NM_007111	475	-1.96	212330_at	2980	-1.28
IRF2BP2	359948	interferon regulatory factor 2 binding protein 2	NM_182972	475	-1.96	224569_s_at	925	-1.68
PALLD	23022	palladin, cytoskeletal associated protein	NM_001166108	486	-1.95	200897_s_at	400	-2.05
MAL	4118	mal, T cell differentiation protein	NM_002371	486	1.95	204777_s_at	1045	1.64
EPHB3	2049	EPH receptor B3	NM_004443	486	-1.95	1438_at	1045	-1.64
PTGFRN	5738	prostaglandin F2 receptor inhibitor	NM_020440	486	-1.95	224937_at	255	-2.32
ST6GAL2	84620	ST6 beta-galactoside alpha-2,6-sialyltransferase 2	NM_032528	486	-1.95	228821_at	289	-2.23
SETBP1	26040	SET binding protein 1	NM_015559	501	-1.94	227478_at	560	-1.89
THRB	7068	thyroid hormone receptor beta	NM_001128177	505	1.93	229657_at	192	2.5
NONO	4841	non-POU domain containing octamer binding	NM_001145408	505	-1.93	208698_s_at	2186	-1.38
SOX10	6663	SRY-box 10	NM_006941	505	-1.93	209842_at	2980	1.28
TCP11L2	255394	t-complex 11 like 2	NM_152772	505	-1.93	1569206_at	1869	1.43
DTNBP1	84062	dystrobrevin binding protein 1	NR_036448	505	1.93	223445_at	70	3.31
FRMD4A	55691	FERM domain containing 4A	NM_018027	514	-1.92	225163_at	803	-1.74
MGAT4B	11282	mannosyl (alpha-1,3-)-glycoprotein beta-1,4-N-acetylglucosaminyltransferase, isozyme B	NM_054013	514	-1.92	220189_s_at	660	-1.82
SYNGR2	9144	synaptogyrin 2	NM_004710	522	1.91	201079_at	3627	-1.22
PDLIM3	27295	PDZ and LIM domain 3	NM_014476	522	-1.91	209621_s_at	274	-2.25
LPCAT1	79888	lysophosphatidylcholine acyltransferase 1	NM_024830	522	-1.91	201818_at	1869	-1.43
BCL7B	9275	BCL tumor suppressor 7B	NM_001707	532	1.9	202518_at	2186	1.38
BMP7	655	bone morphogenetic protein 7	NM_001719	532	-1.9	209591_s_at	1014	-1.65
CAT	847	catalase	NM_001752	532	-1.9	201432_at	435	-2.01
NXPH3	11248	neurexophilin 3	NM_007225	532	-1.9	221991_at	3195	-1.26
ANKRD50	57182	ankyrin repeat domain 50	NM_020337	532	-1.9	225731_at	104	-2.91
KCNJ2	3759	potassium voltage-gated channel subfamily J member 2	NM_000891	549	1.88	206765_at	1582	1.49
TSPAN4	7106	tetraspanin 4	NM_001025237	549	-1.88	209263_x_at	2390	-1.35
CNN3	1266	calponin 3	NM_001839	549	-1.88	201445_at	560	-1.89
IVNS1ABP	10625	influenza virus NS1A binding protein	NM_006469	549	-1.88	206245_s_at	224	-2.39
GRIK1	2897	glutamate ionotropic receptor kainate type subunit 1	NM_175611	549	-1.88	207242_s_at	2474	-1.34
COL4A1	1282	collagen type IV alpha 1 chain	NM_001845	562	-1.87	211981_at	1045	-1.64
DDR1	780	discoidin domain receptor tyrosine kinase 1	NM_013993	562	-1.87	208779_x_at	2313	-1.36
CAMKK1	84254	calcium/calmodulin dependent protein kinase kinase 1	NM_032294	562	1.87	223460_at	1943	1.42
YPEL4	219539	yippee like 4	NM_145008	562	1.87	235916_at	1014	1.65
TUG1	55000	taurine up-regulated 1 (non-protein coding)	NR_002323	562	-1.87	212725_s_at	576	-1.88
MTSS1	9788	MTSS1, I-BAR domain containing	NM_014751	574	-1.86	203037_s_at	418	-2.03
EPHB2	2048	EPH receptor B2	NM_017449	574	-1.86	211165_x_at	480	-1.96
FCGRT	2217	Fc fragment of IgG receptor and transporter	NM_001136019	582	-1.85	218831_s_at	1133	-1.61
TRAFD1	10906	TRAF-type zinc finger domain containing 1	NM_001143906	582	-1.85	35254_at	1366	-1.54
LAMB2	3913	laminin subunit beta 2	NM_002292	582	-1.85	216264_s_at	925	-1.68
PACSIN1	29993	protein kinase C and casein kinase substrate in neurons 1	NM_020804	582	1.85	227053_at	819	1.73
FGF1	2246	fibroblast growth factor 1	NR_026695	582	1.85	205117_at	750	1.77
MYCN	4613	MYCN proto-oncogene, bHLH transcription factor	NM_005378	589	-1.84	209757_s_at	255	-2.32
LASP1	3927	LIM and SH3 protein 1	NM_006148	589	-1.84	200618_at	3292	-1.25
KDELR2	11014	KDEL endoplasmic reticulum protein retention receptor 2	NM_006854	589	-1.84	200700_s_at	1444	-1.52
MGLL	11343	monoglyceride lipase	NM_007283	589	-1.84	225102_at	2980	1.28
GALNT1	2589	polypeptide N-acetylgalactosaminyltransferase 1	NM_020474	597	-1.83	1568618_a_at	418	-2.03
RPS27L	51065	ribosomal protein S27 like	NM_015920	601	1.82	222487_s_at	3506	1.23
FRMD3	257019	FERM domain containing 3	NM_174938	601	-1.82	230645_at	1170	-1.6
DRAXIN	374946	dorsal inhibitory axon guidance protein	NM_198545	601	-1.82	1558368_s_at	2980	-1.28
FOLH1	2346	folate hydrolase 1	NM_001193471	609	1.81	215363_x_at	1045	1.64
SLC22A15	55356	solute carrier family 22 member 15	NM_018420	609	1.81	228497_at	2723	-1.31
ZNF711	7552	zinc finger protein 711	NM_021998	609	-1.81	228988_at	301	-2.21
PPP1R1B	84152	protein phosphatase 1 regulatory inhibitor subunit 1B	NM_032192	609	1.81	225165_at	2891	1.29
MTMR12	54545	myotubularin related protein 12	NM_001040446	621	1.8	225232_at	727	1.78
ENTPD1	953	ectonucleoside triphosphate diphosphohydrolase 1	NM_001776	621	-1.8	209474_s_at	2548	-1.33
SLC7A2	6542	solute carrier family 7 member 2	NM_003046	621	1.8	225516_at	1807	1.44
CSF1R	1436	colony stimulating factor 1 receptor	NM_005211	621	-1.8	203104_at	2633	-1.32
USP15	9958	ubiquitin specific peptidase 15	NM_006313	621	-1.8	231990_at	3627	1.22
WSCD1	23302	WSC domain containing 1	NM_015253	621	-1.8	213155_at	366	-2.11
ANKRD40	91369	ankyrin repeat domain 40	NM_052855	621	1.8	227064_at	1807	1.44
FERMT2	10979	fermitin family member 2	NM_006832	636	-1.79	214212_x_at	273	-2.26
ZIC2	7546	Zic family member 2	NM_007129	636	-1.79	223642_at	488	-1.95
GNA12	2768	G protein subunit alpha 12	NM_007353	636	-1.79	224681_at	1621	-1.48
PRKAG2	51422	protein kinase AMP-activated non-catalytic subunit gamma 2	NM_016203	636	1.79	233748_x_at	3755	1.21
HDAC11	79885	histone deacetylase 11	NM_024827	636	1.79	227679_at	819	1.73
GALNT15	117248	polypeptide N-acetylgalactosaminyltransferase 15	NM_054110	636	1.79	228501_at	1330	1.55
TM9SF1	10548	transmembrane 9 superfamily member 1	NM_006405	653	-1.78	209149_s_at	1444	-1.52
ADIRF	10974	adipogenesis regulatory factor	NM_006829	653	1.78	203571_s_at	525	1.92
ZBTB7A	51341	zinc finger and BTB domain containing 7A	NM_015898	653	1.78	226554_at	779	1.75
FSCN1	6624	fascin actin-bundling protein 1	NM_003088	669	-1.77	210933_s_at	1582	-1.49
ABHD4	63874	abhydrolase domain containing 4	NM_022060	669	-1.77	218581_at	1621	-1.48
CORO7	79585	coronin 7	NM_024535	669	-1.77	219040_at	2633	-1.32
ATAT1	79969	alpha tubulin acetyltransferase 1	NM_001031722	683	-1.76	218874_s_at	1133	-1.61
TRIOBP	11078	TRIO and F-actin binding protein	NM_001039141	683	-1.76	210276_s_at	2633	-1.32
SLC6A1	6529	solute carrier family 6 member 1	NM_003042	683	-1.76	205152_at	1444	-1.52
SLC7A5	8140	solute carrier family 7 member 5	NM_003486	683	-1.76	201195_s_at	2251	-1.37
ETV5	2119	ETS variant 5	NM_004454	683	-1.76	203349_s_at	1133	-1.61
NRN1	51299	neuritin 1	NM_016588	683	1.76	218625_at	925	1.68
SPNS1	83985	sphingolipid transporter 1 (putative)	NM_032038	683	-1.76	223173_at	2119	-1.39
ANGEL2	90806	angel homolog 2	NM_144567	683	1.76	221825_at	2251	1.37
CCDC50	152137	coiled-coil domain containing 50	NM_178335	683	-1.76	226713_at	1869	-1.43
FAM107B	83641	family with sequence similarity 107 member B	BC064407	703	1.75	223059_s_at	803	-1.74
IGFBP2	3485	insulin like growth factor binding protein 2	NM_000597	703	-1.75	202718_at	42	-3.94
DCAF7	10238	DDB1 and CUL4 associated factor 7	NM_005828	703	-1.75	221745_at	1079	-1.63
CDYL2	124359	chromodomain Y like 2	NM_152342	703	1.75	227290_at	2548	1.33
ITGB5	3693	integrin subunit beta 5	NM_002213	715	-1.74	201125_s_at	1869	1.43
SOX12	6666	SRY-box 12	NM_006943	715	-1.74	204432_at	2119	-1.39
ATXN2L	11273	ataxin 2 like	NM_007245	715	-1.74	201806_s_at	3390	-1.24
COBL	23242	cordon-bleu WH2 repeat protein	NM_015198	715	1.74	213050_at	2891	1.29
ATF7IP	55729	activating transcription factor 7 interacting protein	NM_018179	715	-1.74	225917_at	1330	-1.55
OLFM2	93145	olfactomedin 2	NM_058164	715	-1.74	223601_at	1203	-1.59
TESC	54997	tescalcin	NR_031766	715	1.74	218872_at	560	1.89
KCTD5	54442	potassium channel tetramerization domain containing 5	NM_018992	733	-1.73	218474_s_at	560	-1.89
CDH6	1004	cadherin 6	NM_004932	746	-1.72	214803_at	1487	-1.51
HNRNPUL1	11100	heterogeneous nuclear ribonucleoprotein U like 1	NM_007040	746	-1.72	209675_s_at	1487	-1.51
PHLDA1	22822	pleckstrin homology like domain family A member 1	NM_007350	746	-1.72	217998_at	2980	1.28
NCSTN	23385	nicastrin	NM_015331	746	-1.72	208759_at	3089	-1.27
FAAP100	80233	Fanconi anemia core complex associated protein 100	NR_033338	746	-1.72	221800_s_at	206	-2.45
YPEL2	388403	yippee like 2	NM_001005404	762	1.71	227020_at	255	2.32
SPR	6697	sepiapterin reductase	NM_003124	762	1.71	203458_at	2812	1.3
TULP4	56995	tubby like protein 4	NM_020245	762	1.71	218184_at	1259	1.57
CADM4	199731	cell adhesion molecule 4	NM_145296	762	-1.71	229335_at	1807	-1.44
VAMP1	6843	vesicle associated membrane protein 1	NM_199245	762	1.71	213326_at	349	2.13
HCG27	253018	HLA complex group 27 (non-protein coding)	NR_026791	762	-1.71	1559050_at	3883	1.2
NFIA	4774	nuclear factor I A	NM_001134673	780	-1.7	224975_at	52	-3.71
GNA14	9630	G protein subunit alpha 14	NM_004297	780	1.7	243580_at	1943	1.42
XPR1	9213	xenotropic and polytropic retrovirus receptor 1	NM_004736	780	-1.7	226615_at	881	-1.7
ISCU	23479	iron-sulfur cluster assembly enzyme	NM_014301	780	1.7	209075_s_at	397	2.06
FJX1	24147	four jointed box 1	NM_014344	780	-1.7	219522_at	867	-1.71
NUSAP1	51203	nucleolar and spindle associated protein 1	NM_016359	780	-1.7	218039_at	2313	-1.36
PPP1R14A	94274	protein phosphatase 1 regulatory inhibitor subunit 14A	NM_033256	780	1.7	227006_at	133	2.74
CDK4	1019	cyclin dependent kinase 4	NM_000075	802	-1.69	202246_s_at	903	-1.69
MBP	4155	myelin basic protein	NM_001025100	802	1.69	209072_at	174	2.57
SCN1B	6324	sodium voltage-gated channel beta subunit 1	NM_001037	802	1.69	205508_at	696	1.8
NTM	50863	neurotrimin	NM_001144058	802	-1.69	227566_at	881	-1.7
NR2F1	7025	nuclear receptor subfamily 2 group F member 1	NM_005654	802	-1.69	209506_s_at	1753	-1.45
MRC2	9902	mannose receptor C type 2	NM_006039	802	-1.69	37408_at	2053	-1.4
FAM167A	83648	family with sequence similarity 167 member A	NM_053279	802	-1.69	226614_s_at	1943	-1.42
PAQR4	124222	progestin and adipoQ receptor family member 4	NM_152341	802	-1.69	212858_at	2053	-1.4
EMC10	284361	ER membrane protein complex subunit 10	NM_175063	802	-1.69	224727_at	2812	-1.3
CYP2J2	1573	cytochrome P450 family 2 subfamily J member 2	NM_000775	817	1.68	205073_at	3390	1.24
LAMA4	3910	laminin subunit alpha 4	NM_001105206	817	-1.68	202202_s_at	2313	-1.36
MYO1B	4430	myosin IB	NM_001130158	817	-1.68	212364_at	2548	-1.33
CD9	928	CD9 molecule	NM_001769	817	-1.68	201005_at	159	-2.63
RNASET2	8635	ribonuclease T2	NM_003730	817	1.68	217983_s_at	2723	-1.31
PNOC	5368	prepronociceptin	NM_006228	817	-1.68	205901_at	2119	-1.39
ZMIZ1	57178	zinc finger MIZ-type containing 1	NM_020338	817	-1.68	212124_at	881	-1.7
KCNIP1	30820	potassium voltage-gated channel interacting protein 1	NM_001034837	831	-1.67	221307_at	2891	-1.29
CTNND1	1500	catenin delta 1	NM_001085458	831	-1.67	211240_x_at	1869	-1.43
FZD2	2535	frizzled class receptor 2	NM_001466	831	-1.67	210220_at	138	-2.71
PTGDS	5730	prostaglandin D2 synthase	NM_000954	840	1.66	212187_x_at	274	2.25
TGFB2	7042	transforming growth factor beta 2	NM_001135599	840	-1.66	220406_at	174	2.57
RALGPS1	9649	Ral GEF with PH domain and SH3 binding motif 1	NM_001190729	840	-1.66	204199_at	1658	-1.47
PDE9A	5152	phosphodiesterase 9A	NM_002606	840	-1.66	205593_s_at	1487	-1.51
TPPP	11076	tubulin polymerization promoting protein	NM_007030	840	1.66	230104_s_at	843	1.72
PLXNA3	55558	plexin A3	NM_017514	840	-1.66	203623_at	1230	-1.58
VIM	7431	vimentin	NM_003380	853	-1.65	201426_s_at	311	-2.19
TNFRSF21	27242	TNF receptor superfamily member 21	NM_014452	853	-1.65	214581_x_at	925	-1.68
MPHOSPH8	54737	M-phase phosphoprotein 8	NM_017520	853	1.65	227026_at	3195	1.26
SH2B2	10603	SH2B adaptor protein 2	NM_020979	853	-1.65	205367_at	381	-2.08
PRR14	78994	proline rich 14	NM_024031	853	-1.65	218714_at	2633	-1.32
FBXO33	254170	F-box protein 33	NM_203301	853	1.65	227521_at	1290	1.56
EDNRB	1910	endothelin receptor type B	NM_001122659	872	-1.64	206701_x_at	335	-2.15
SERPINE2	5270	serpin family E member 2	NM_006216	872	-1.64	212190_at	2474	-1.34
BHLHE41	79365	basic helix-loop-helix family member e41	NM_030762	872	1.64	221530_s_at	169	2.58
NCOA3	8202	nuclear receptor coactivator 3	NM_181659	872	-1.64	211352_s_at	3195	-1.26
PAK2	5062	p21 (RAC1) activated kinase 2	NM_002577	893	-1.63	1559052_s_at	1203	-1.59
TUBB4B	10383	tubulin beta 4B class IVb	NM_006088	893	-1.63	208977_x_at	1290	-1.56
PHGDH	26227	phosphoglycerate dehydrogenase	NM_006623	893	-1.63	201397_at	1998	-1.41
ABHD2	11057	abhydrolase domain containing 2	NM_007011	893	-1.63	225337_at	2548	-1.33
FRAS1	80144	Fraser extracellular matrix complex subunit 1	NM_025074	893	-1.63	226145_s_at	57	-3.5
FAM234A	83986	family with sequence similarity 234 member A	NM_032039	893	-1.63	224749_at	2119	-1.39
ARX	170302	aristaless related homeobox	NM_139058	893	-1.63	238878_at	3755	-1.21
ANXA11	311	annexin A11	NM_145869	893	1.63	214783_s_at	803	1.74
IGFBP5	3488	insulin like growth factor binding protein 5	NM_000599	915	-1.62	211959_at	677	-1.81
CNTN2	6900	contactin 2	NM_005076	915	1.62	230045_at	1807	1.44
BRD2	6046	bromodomain containing 2	NM_005104	915	-1.62	208685_x_at	429	-2.02
ARID1A	8289	AT-rich interaction domain 1A	NM_006015	915	-1.62	210649_s_at	525	-1.92
TATDN2	9797	TatD DNase domain containing 2	NM_014760	915	-1.62	203648_at	2633	-1.32
DHRS1	115817	dehydrogenase/reductase 1	NM_001136050	927	-1.61	213279_at	1998	-1.41
KLF6	1316	Kruppel like factor 6	NM_001300	927	-1.61	211610_at	2390	1.35
KCNA6	3742	potassium voltage-gated channel subfamily A member 6	NM_002235	927	-1.61	205616_at	2548	-1.33
PCSK6	5046	proprotein convertase subtilisin/kexin type 6	NM_002570	927	1.61	207414_s_at	88	-2.99
WNT7A	7476	Wnt family member 7A	NM_004625	927	-1.61	210248_at	2723	-1.31
PRRC2B	84726	proline rich coiled-coil 2B	NM_013318	927	-1.61	212068_s_at	1658	1.47
MEX3B	84206	mex-3 RNA binding family member B	NM_032246	927	-1.61	223627_at	301	-2.21
PSRC1	84722	proline and serine rich coiled-coil 1	NM_032636	927	1.61	201896_s_at	660	1.82
TCEA2	6919	transcription elongation factor A2	NM_198723	927	1.61	241428_x_at	2548	1.33
MTUS1	57509	microtubule associated scaffold protein 1	NM_001001924	950	1.6	212093_s_at	2053	-1.4
VASH1	22846	vasohibin 1	NM_014909	963	-1.59	203940_s_at	488	-1.95
ZNF365	22891	zinc finger protein 365	NM_014951	963	1.59	206448_at	220	2.4
WDR53	348793	WD repeat domain 53	NM_182627	963	1.59	227814_at	3755	1.21
NASP	4678	nuclear autoantigenic sperm protein	NM_002482	992	-1.58	201970_s_at	1203	-1.59
CDIP1	29965	cell death inducing p53 target 1	NM_013399	992	1.58	223960_s_at	1658	1.47
SEC14L5	9717	SEC14 like lipid binding 5	NM_014692	992	1.58	210169_at	903	1.69
SEP8	23176	septin 8	NM_015146	992	1.58	226627_at	1487	1.51
KCTD9	54793	potassium channel tetramerization domain containing 9	NM_017634	992	1.58	218823_s_at	677	1.81
CFL2	1073	cofilin 2	NM_138638	992	1.58	224663_s_at	1366	1.54
CTNS	1497	cystinosin, lysosomal cystine transporter	NM_004937	1009	-1.57	204925_at	3506	-1.23
PHF2	5253	PHD finger protein 2	NM_005392	1009	-1.57	212726_at	3755	-1.21
SYNPO	11346	synaptopodin	NM_007286	1009	1.57	235128_at	2186	1.38
TNNI3K	51086	TNNI3 interacting kinase	NM_015978	1009	1.57	220415_at	2891	1.29
ADAM19	8728	ADAM metallopeptidase domain 19	NM_033274	1009	-1.57	209765_at	1487	-1.51
CPNE1	8904	copine 1	NM_152930	1009	-1.57	206918_s_at	2251	-1.37
PHC2	1912	polyhomeotic homolog 2	NM_198040	1009	-1.57	200919_at	3195	-1.26
RPS13	6207	ribosomal protein S13	NM_001017	1028	1.56	200018_at	2390	-1.35
NDUFA2	4695	NADH:ubiquinone oxidoreductase subunit A2	NM_001185012	1028	1.56	213550_s_at	84	3.04
NOL3	8996	nucleolar protein 3	NM_001185058	1028	1.56	221567_at	2980	1.28
TST	7263	thiosulfate sulfurtransferase	NM_003312	1028	-1.56	209605_at	1290	-1.56
PLPP3	8613	phospholipid phosphatase 3	NM_003713	1028	-1.56	209355_s_at	34	-4.24
SOX8	30812	SRY-box 8	NM_014587	1028	-1.56	226913_s_at	2633	-1.32
PRPF38A	84950	pre-mRNA processing factor 38A	NM_032864	1028	-1.56	1553709_a_at	2548	-1.33
ADCYAP1R1	117	ADCYAP receptor type I	NM_001118	1051	-1.55	226690_at	488	-1.95
HDGF	3068	heparin binding growth factor	NM_004494	1051	-1.55	200896_x_at	2891	-1.29
CPLX1	10815	complexin 1	NM_006651	1051	1.55	223500_at	2186	1.38
TSPAN9	10867	tetraspanin 9	NM_006675	1051	-1.55	220968_s_at	2313	-1.36
HMGCS1	3157	3-hydroxy-3-methylglutaryl-CoA synthase 1	NM_001098272	1067	-1.54	221750_at	1079	-1.63
DLST	1743	dihydrolipoamide S-succinyltransferase	NM_001933	1067	-1.54	215210_s_at	1869	-1.43
MARF1	9665	meiosis regulator and mRNA stability factor 1	NM_014647	1067	1.54	202386_s_at	465	1.98
PMEPA1	56937	prostate transmembrane protein, androgen induced 1	NM_020182	1067	-1.54	217875_s_at	2980	-1.28
B3GALT6	126792	beta-1,3-galactosyltransferase 6	NM_080605	1067	-1.54	1553959_a_at	1487	-1.51
ATP1A2	477	ATPase Na+/K+ transporting subunit alpha 2	NM_000702	1085	-1.53	203295_s_at	1807	-1.44
ZXDC	79364	ZXD family zinc finger C	NM_001040653	1085	-1.53	225964_at	3089	-1.27
TDG	6996	thymine DNA glycosylase	NM_003211	1085	-1.53	203743_s_at	358	-2.12
EIF4EBP2	1979	eukaryotic translation initiation factor 4E binding protein 2	NM_004096	1085	-1.53	224653_at	978	-1.66
COL26A1	136227	collagen type XXVI alpha 1 chain	NM_133457	1085	-1.53	229080_at	2548	-1.33
PKN1	5585	protein kinase N1	NM_002741	1106	-1.52	202161_at	978	-1.66
SMARCA2	6595	SWI/SNF related, matrix associated, actin dependent regulator of chromatin, subfamily a, member 2	NM_003070	1106	-1.52	212257_s_at	1998	-1.41
CYFIP1	23191	cytoplasmic FMR1 interacting protein 1	NM_014608	1106	-1.52	208923_at	925	-1.68
PNKD	25953	paroxysmal nonkinesigenic dyskinesia	NM_015488	1106	1.52	233177_s_at	1203	1.59
CDK16	5127	cyclin dependent kinase 16	NM_006201	1122	-1.51	208824_x_at	1807	-1.44
LPIN1	23175	lipin 1	NM_145693	1122	1.51	212276_at	925	1.68
DNMT3A	1788	DNA methyltransferase 3 alpha	NM_175629	1122	-1.51	218457_s_at	3883	-1.2
ATP9B	374868	ATPase phospholipid transporting 9B (putative)	NM_198531	1122	1.51	237766_at	3390	1.24
AKAP1	8165	A-kinase anchoring protein 1	NM_003488	1142	1.5	201675_at	2119	1.39
MAPT	4137	microtubule associated protein tau	NM_016835	1142	-1.5	206401_s_at	374	-2.1
DACH1	1602	dachshund family transcription factor 1	NM_080759	1142	-1.5	228915_at	660	-1.82
NTAN1	123803	N-terminal asparagine amidase	NM_173474	1142	1.5	213061_s_at	2723	1.31
PTAFR	5724	platelet activating factor receptor	NM_001164721	1164	-1.49	206278_at	3195	-1.26
SGPL1	8879	sphingosine-1-phosphate lyase 1	NM_003901	1164	-1.49	212321_at	2633	-1.32
AVPI1	60370	arginine vasopressin induced 1	NM_021732	1164	1.49	218631_at	2390	1.35
JAM3	83700	junctional adhesion molecule 3	NM_032801	1164	1.49	212813_at	3627	1.22
NFIB	4781	nuclear factor I B	NM_001190737	1196	-1.48	230291_s_at	87	-3.01
QARS	5859	glutaminyl-tRNA synthetase	NM_005051	1196	-1.48	217846_at	978	-1.66
TRIM28	10155	tripartite motif containing 28	NM_005762	1196	-1.48	200990_at	511	-1.93
USP3	9960	ubiquitin specific peptidase 3	NM_006537	1196	-1.48	221654_s_at	2251	-1.37
TMEM132A	54972	transmembrane protein 132A	NM_017870	1196	-1.48	218834_s_at	1536	-1.5
STK32B	55351	serine/threonine kinase 32B	NM_018401	1196	-1.48	219686_at	2980	-1.28
NCKAP5	344148	NCK associated protein 5	NM_207363	1196	-1.48
SETDB1	9869	SET domain bifurcated 1	NM_001145415	1220	-1.47	203155_at	1487	-1.51
RING1	6015	ring finger protein 1	NM_002931	1220	-1.47	35685_at	3195	-1.26
BCL2L2	599	BCL2 like 2	NM_004050	1220	1.47	209311_at	418	2.03
SMAD1	4086	SMAD family member 1	NM_005900	1220	-1.47	227798_at	1330	-1.55
AMMECR1L	83607	AMMECR1 like	NM_031445	1220	-1.47	223297_at	959	-1.67
HAGH	3029	hydroxyacylglutathione hydrolase	NM_001040427	1245	1.46	205012_s_at	1998	1.41
PHACTR2	9749	phosphatase and actin regulator 2	NM_001100164	1245	-1.46	204048_s_at	649	-1.83
HDAC6	10013	histone deacetylase 6	NM_006044	1245	-1.46	206846_s_at	959	-1.67
RRAS2	22800	RAS related 2	NM_012250	1245	-1.46	212589_at	525	-1.92
GPX7	2882	glutathione peroxidase 7	NM_015696	1245	-1.46	213170_at	2053	-1.4
STN1	79991	STN1, CST complex subunit	NM_024928	1245	1.46	219100_at	1807	1.44
SYT6	148281	synaptotagmin 6	NM_205848	1245	-1.46	244227_at	66	-3.35
MAN2B1	4125	mannosidase alpha class 2B member 1	NM_000528	1267	-1.45	209166_s_at	1869	-1.43
KDELR1	10945	KDEL endoplasmic reticulum protein retention receptor 1	NM_006801	1267	-1.45	200922_at	400	-2.05
SNRK	54861	SNF related kinase	NM_017719	1267	-1.45	209481_at	881	-1.7
TRIO	7204	trio Rho guanine nucleotide exchange factor	NM_007118	1290	-1.44	209013_x_at	867	-1.71
MACF1	23499	microtubule-actin crosslinking factor 1	NM_012090	1290	-1.44	214894_x_at	2548	-1.33
CD59	966	CD59 molecule (CD59 blood group)	NM_203330	1290	1.44	200984_s_at	2186	1.38
LURAP1L	286343	leucine rich adaptor protein 1 like	NM_203403	1290	1.44	227443_at	3390	1.24
GMEB1	10691	glucocorticoid modulatory element binding protein 1	NM_006582	1309	-1.43	235233_s_at	2633	-1.32
DCAF12	25853	DDB1 and CUL4 associated factor 12	NM_015397	1309	-1.43	224789_at	903	-1.69
FAM184A	79632	family with sequence similarity 184 member A	NM_024581	1309	-1.43	1558523_at	1111	-1.62
SBF2	81846	SET binding factor 2	NM_030962	1309	-1.43	226169_at	607	-1.86
FBN3	84467	fibrillin 3	NM_032447	1309	-1.43	240117_at	3390	-1.24
ABCC5	10057	ATP binding cassette subfamily C member 5	NM_005688	1330	1.42	209380_s_at	1405	1.53
SPAG5	10615	sperm associated antigen 5	NM_006461	1330	1.42	203145_at	343	2.14
CELF3	11189	CUGBP Elav-like family member 3	NM_007185	1330	-1.42	215045_at	2119	-1.39
MAN1C1	57134	mannosidase alpha class 1C member 1	NM_020379	1330	1.42	214180_at	2723	1.31
GPATCH4	54865	G-patch domain containing 4	NM_182679	1330	1.42	224634_at	2390	1.35
FXYD6	53826	FXYD domain containing ion transport regulator 6	NM_001164836	1352	-1.41	217897_at	114	-2.86
CSK	1445	C-terminal Src kinase	NM_004383	1352	-1.41	202329_at	1133	-1.61
DDAH2	23564	dimethylarginine dimethylaminohydrolase 2	NM_013974	1352	-1.41	202262_x_at	92	-2.98
ASTN2	23245	astrotactin 2	NM_014010	1352	-1.41	215407_s_at	1621	-1.48
NFKBIE	4794	NFKB inhibitor epsilon	NM_004556	1371	-1.4	203927_at	3883	-1.2
GNAI3	2773	G protein subunit alpha i3	NM_006496	1371	-1.4	201180_s_at	186	-2.53
PPM1H	57460	protein phosphatase, Mg2+/Mn2+ dependent 1H	NM_020700	1371	1.4	212686_at	1998	1.41
DBN1	1627	drebrin 1	NM_080881	1371	-1.4	217025_s_at	468	-1.97
JAZF1	221895	JAZF zinc finger 1	NM_175061	1371	-1.4	225798_at	1807	-1.44
HMGB3	3149	high mobility group box 3	NM_005342	1388	-1.39	203744_at	2119	-1.39
SLC39A7	7922	solute carrier family 39 member 7	NM_006979	1388	-1.39	202667_s_at	2548	-1.33
RENBP	5973	renin binding protein	NM_002910	1404	1.38	206617_s_at	660	1.82
XPO5	57510	exportin 5	NM_020750	1404	-1.38	223057_s_at	2891	-1.29
TRAF7	84231	TNF receptor associated factor 7	NM_032271	1404	-1.38	223029_s_at	1487	-1.51
ASB1	51665	ankyrin repeat and SOCS box containing 1	NM_001040445	1418	1.37	212818_s_at	1111	1.62
PLCG1	5335	phospholipase C gamma 1	NM_002660	1418	-1.37	202789_at	2548	-1.33
STX4	6810	syntaxin 4	NM_004604	1418	-1.37	203530_s_at	2891	1.29
FUS	2521	FUS RNA binding protein	NM_004960	1418	-1.37	200959_at	1290	-1.56
TRMT2B	79979	tRNA methyltransferase 2 homolog B	NM_024917	1418	1.37	205238_at	3755	1.21
SRXN1	140809	sulfiredoxin 1	NM_080725	1418	1.37	225252_at	2812	1.3
DDX17	10521	DEAD-box helicase 17	NM_006386	1434	-1.36	213998_s_at	925	-1.68
LBH	81606	limb bud and heart development	NM_030915	1434	-1.36	221011_s_at	560	-1.89
SLC4A11	83959	solute carrier family 4 member 11	NM_032034	1434	1.36	233550_s_at	3292	1.25
CTTNBP2	83992	cortactin binding protein 2	NM_033427	1434	-1.36	232136_s_at	1366	-1.54
LMLN	89782	leishmanolysin like peptidase	NM_001136049	1459	1.35	244881_at	3292	-1.25
KIAA1549	57670	KIAA1549	NM_001164665	1459	-1.35	223575_at	803	-1.74
EEF2	1938	eukaryotic translation elongation factor 2	NM_001961	1459	-1.35	204102_s_at	591	-1.87
SEC61A1	29927	Sec61 translocon alpha 1 subunit	NM_013336	1459	-1.35	217716_s_at	1203	-1.59
ZNRF1	84937	zinc and ring finger 1	NM_032268	1459	-1.35	223382_s_at	766	-1.76
LSM14B	149986	LSM family member 14B	NM_144703	1459	-1.35	219653_at	3755	-1.21
ENAH	55740	ENAH, actin regulator	NM_001008493	1486	-1.34	228310_at	1943	-1.42
ABCF1	23	ATP binding cassette subfamily F member 1	NM_001025091	1486	-1.34	200045_at	3195	-1.26
ANKS1A	23294	ankyrin repeat and sterile alpha motif domain containing 1A	NM_015245	1486	-1.34	212747_at	1405	-1.53
EHMT1	79813	euchromatic histone lysine methyltransferase 1	NM_024757	1486	-1.34	225461_at	468	-1.97
MARK3	4140	microtubule affinity regulating kinase 3	NM_001128918	1503	-1.33	202569_s_at	978	-1.66
P4HA2	8974	prolyl 4-hydroxylase subunit alpha 2	NM_004199	1503	1.33	202733_at	3390	1.24
ATP13A1	57130	ATPase 13A1	NM_020410	1503	-1.33	218052_s_at	1621	-1.48
CORO1B	57175	coronin 1B	NM_020441	1503	-1.33	221754_s_at	2186	-1.38
TRIM39	56658	tripartite motif containing 39	NM_021253	1503	1.33	222732_at	2548	1.33
ZIC5	85416	Zic family member 5	NM_033132	1503	-1.33	1552938_at	2812	1.3
SBSPON	157869	somatomedin B and thrombospondin type 1 domain containing	NM_153225	1503	1.33	235210_s_at	447	2
SHB	6461	SH2 domain containing adaptor protein B	NM_003028	1519	-1.32	1557458_s_at	488	-1.95
RPL14	9045	ribosomal protein L14	NM_003973	1535	-1.31	219138_at	317	2.18
C6orf106	64771	chromosome 6 open reading frame 106	NM_024294	1535	1.31	217925_s_at	1230	1.58
CNTROB	116840	centrobin, centriole duplication and spindle assembly protein	NM_001037144	1552	-1.3	231884_at	3627	-1.22
TM7SF2	7108	transmembrane 7 superfamily member 2	NM_003273	1552	-1.3	210130_s_at	327	-2.16
SLC22A23	63027	solute carrier family 22 member 23	NM_015482	1552	-1.3	223194_s_at	714	-1.79
RNF24	11237	ring finger protein 24	NM_001134338	1567	1.29	204668_at	1290	1.56
CUL9	23113	cullin 9	NM_015089	1567	1.29	213204_at	2891	1.29
PRRC2C	23215	proline rich coiled-coil 2C	NM_015172	1567	-1.29	230618_s_at	164	2.6
LAMP1	3916	lysosomal associated membrane protein 1	NM_005561	1596	-1.27	201552_at	2891	-1.29
PHF19	26147	PHD finger protein 19	NM_015651	1596	-1.27	227212_s_at	2891	1.29
MAFF	23764	MAF bZIP transcription factor F	NM_012323	1613	-1.26	36711_at	1943	-1.42
CCDC13	152206	coiled-coil domain containing 13	NM_144719	1622	-1.25	1553396_a_at	3292	1.25
ELMSAN1	91748	ELM2 and Myb/SANT domain containing 1	NM_194278	1622	1.25	225980_at	2313	1.36
RAB5C	5878	RAB5C, member RAS oncogene family	NM_201434	1622	-1.25	201140_s_at	2812	-1.3
SLC38A10	124565	solute carrier family 38 member 10	NM_001037984	1631	1.24	238345_at	2980	-1.28
NFYC	4802	nuclear transcription factor Y subunit gamma	NM_001142590	1639	-1.23	211797_s_at	2891	-1.29
CDIPT	10423	CDP-diacylglycerol--inositol 3-phosphatidyltransferase	NM_006319	1639	-1.23	201253_s_at	2548	1.33
AR	367	androgen receptor	NM_000044	1648	-1.22	226197_at	1045	1.64
TOP1	7150	DNA topoisomerase I	NM_003286	1648	1.22	208900_s_at	453	-1.99
CRH	1392	corticotropin releasing hormone				205629_s_at	3755	-1.21
HAPLN1	1404	hyaluronan and proteoglycan link protein 1				230895_at	55	-3.55
HAPLN1	1404	hyaluronan and proteoglycan link protein 1				205524_s_at	66	-3.35
HAPLN1	1404	hyaluronan and proteoglycan link protein 1				205523_at	488	-1.95
SEMA6D	80031	semaphorin 6D				226492_at	267	-2.29
NCOA3	8202	nuclear receptor coactivator 3				207700_s_at	3755	-1.21
CXCL14	9547	C-X-C motif chemokine ligand 14				222484_s_at	1290	-1.56
SBF2	81846	SET binding factor 2				242935_at	1753	-1.45
NFIA	4774	nuclear factor I A				224976_at	145	-2.69
NFIA	4774	nuclear factor I A				224970_at	327	-2.16
NFIA	4774	nuclear factor I A				226806_s_at	576	-1.88
NAV1	89796	neuron navigator 1				224770_s_at	95	-2.97
NAV1	89796	neuron navigator 1				227584_at	1330	-1.55
NAV1	89796	neuron navigator 1				224773_at	1444	-1.52
NAV1	89796	neuron navigator 1				224772_at	1702	-1.46
NFIB	4781	nuclear factor I B				209289_at	295	-2.22
NFIB	4781	nuclear factor I B				209290_s_at	358	-2.12
NFIB	4781	nuclear factor I B				213029_at	480	-1.96
NFIB	4781	nuclear factor I B				213033_s_at	779	-1.75
MPZL1	9019	myelin protein zero like 1				201875_s_at	2548	-1.33
PHACTR2	9749	phosphatase and actin regulator 2				227947_at	2119	-1.39
NFYC	4802	nuclear transcription factor Y subunit gamma				211251_x_at	3627	-1.22
PRRC2C	23215	proline rich coiled-coil 2C				211944_at	2891	-1.29
ARID1A	8289	AT-rich interaction domain 1A				212152_x_at	1487	-1.51
ARID1A	8289	AT-rich interaction domain 1A				218917_s_at	2891	-1.29
DCAF7	10238	DDB1 and CUL4 associated factor 7				224748_at	2053	-1.4
DCAF7	10238	DDB1 and CUL4 associated factor 7				224730_at	2313	-1.36
SEMA6A	57556	semaphorin 6A				225660_at	2053	-1.4
SEMA6A	57556	semaphorin 6A				220454_s_at	3883	-1.2
CDC42SE1	56882	CDC42 small effector 1				218157_x_at	1807	-1.44
SBSPON	157869	somatomedin B and thrombospondin type 1 domain containing				235209_at	634	1.84
NASP	4678	nuclear autoantigenic sperm protein				201969_at	1290	-1.56
NASP	4678	nuclear autoantigenic sperm protein				242918_at	2119	-1.39
FAAP100	80233	Fanconi anemia core complex associated protein 100				225322_s_at	2474	-1.34
KLF6	1316	Kruppel like factor 6				208961_s_at	2474	-1.34
ACAN	176	aggrecan				217161_x_at	3883	-1.2
TNFRSF21	27242	TNF receptor superfamily member 21				218856_at	1582	-1.49
NTAN1	123803	N-terminal asparagine amidase				229219_s_at	3506	1.23
DDAH2	23564	dimethylarginine dimethylaminohydrolase 2				215537_x_at	95	-2.97
DDAH2	23564	dimethylarginine dimethylaminohydrolase 2				214909_s_at	135	-2.72
ANLN	54443	anillin actin binding protein				222608_s_at	1658	1.47
IGFBP5	3488	insulin like growth factor binding protein 5				203424_s_at	1133	-1.61
DTNBP1	84062	dystrobrevin binding protein 1				223446_s_at	194	2.49
NKIRAS2	28511	NFKB inhibitor interacting Ras like 2				218240_at	819	-1.73
TUBB4B	10383	tubulin beta 4B class IVb				213726_x_at	1753	-1.45
KDELR2	11014	KDEL endoplasmic reticulum protein retention receptor 2				200699_at	2891	-1.29
RRAS2	22800	RAS related 2				212590_at	1290	-1.56
EDNRB	1910	endothelin receptor type B				204271_s_at	591	-1.87
EDNRB	1910	endothelin receptor type B				204273_at	1111	-1.62
EEF2	1938	eukaryotic translation elongation factor 2				200094_s_at	2812	-1.3
C11orf24	53838	chromosome 11 open reading frame 24				52164_at	2633	-1.32
EGFR	1956	epidermal growth factor receptor				1565483_at	1702	1.46
EGFR	1956	epidermal growth factor receptor				224999_at	2633	-1.32
EGFR	1956	epidermal growth factor receptor				210984_x_at	3292	1.25
IVNS1ABP	10625	influenza virus NS1A binding protein				201363_s_at	1487	-1.51
ANXA11	311	annexin A11				206200_s_at	1230	1.58
EIF4EBP2	1979	eukaryotic translation initiation factor 4E binding protein 2				224645_at	2723	-1.31
ZMIZ1	57178	zinc finger MIZ-type containing 1				232508_at	3755	-1.21
TRIB2	28951	tribbles pseudokinase 2				202479_s_at	978	-1.66
SRGAP1	57522	SLIT-ROBO Rho GTPase activating protein 1				227484_at	2186	-1.38
TMEM163	81615	transmembrane protein 163				1552626_a_at	696	-1.8
ITGB5	3693	integrin subunit beta 5				214020_x_at	3755	1.21
DDX17	10521	DEAD-box helicase 17				208719_s_at	959	-1.67
DDX17	10521	DEAD-box helicase 17				208151_x_at	2313	-1.36
ITPR1	3708	inositol 1,4,5-trisphosphate receptor type 1				211323_s_at	1111	1.62
ITPR1	3708	inositol 1,4,5-trisphosphate receptor type 1				203710_at	1869	1.43
FOLH1	2346	folate hydrolase 1				205860_x_at	1079	1.63
SOX11	6664	SRY-box 11				204914_s_at	104	-2.91
SOX11	6664	SRY-box 11				204913_s_at	2053	-1.4
ANKRD50	57182	ankyrin repeat domain 50				225735_at	2313	-1.36
EPHB2	2048	EPH receptor B2				230119_at	1366	-1.54
EPHB2	2048	EPH receptor B2				209589_s_at	1536	-1.5
SOX4	6659	SRY-box 4				213668_s_at	7	-9.38
SOX4	6659	SRY-box 4				201416_at	9	-7.27
SOX4	6659	SRY-box 4				201418_s_at	843	-1.72
EPHB3	2049	EPH receptor B3				204600_at	1079	-1.63
SOX9	6662	SRY-box 9				202936_s_at	1998	-1.41
HTATIP2	10553	HIV-1 Tat interactive protein 2				207180_s_at	2474	1.34
MGAT4B	11282	mannosyl (alpha-1,3-)-glycoprotein beta-1,4-N-acetylglucosaminyltransferase, isozyme B				224598_at	1170	-1.6
PALLD	23022	palladin, cytoskeletal associated protein				200906_s_at	619	-1.85
NONO	4841	non-POU domain containing octamer binding				210470_x_at	2313	-1.36
KCNK1	3775	potassium two pore domain channel subfamily K member 1				204679_at	1621	1.48
TGFB2	7042	transforming growth factor beta 2				220407_s_at	358	2.12
LTBP1	4052	latent transforming growth factor beta binding protein 1				202729_s_at	1045	-1.64
SYNPO	11346	synaptopodin				202796_at	3390	1.24
ACLY	47	ATP citrate lyase				201127_s_at	3089	-1.27
THRB	7068	thyroid hormone receptor beta				228716_at	634	1.84
STAMBPL1	57559	STAM binding protein like 1				227606_s_at	511	1.93
PLA2G5	5322	phospholipase A2 group V				206178_at	1658	1.47
SHB	6461	SH2 domain containing adaptor protein B				204656_at	978	-1.66
FSCN1	6624	fascin actin-bundling protein 1				201564_s_at	2723	-1.31
BCAN	63827	brevican				91920_at	3195	-1.26
BCAN	63827	brevican				221623_at	3506	-1.23
FERMT2	10979	fermitin family member 2				209210_s_at	750	-1.77
KCTD9	54793	potassium channel tetramerization domain containing 9				224316_at	3292	1.25
DOK5	55816	docking protein 5				214844_s_at	381	-2.08
CABLES1	91768	Cdk5 and Abl enzyme substrate 1				225531_at	3506	1.23
BICD1	636	BICD cargo adaptor 1				228691_at	2812	1.3
FABP7	2173	fatty acid binding protein 7				205030_at	255	-2.32
BMP7	655	bone morphogenetic protein 7				211259_s_at	3755	-1.21
TUG1	55000	taurine up-regulated 1 (non-protein coding)				222244_s_at	1290	-1.56
TPPP	11076	tubulin polymerization promoting protein				230197_s_at	3390	1.24
MAN1C1	57134	mannosidase alpha class 1C member 1				218918_at	2980	1.28
FKBP5	2289	FK506 binding protein 5				224856_at	3627	1.22
EPHB1	2047	EPH receptor B1				210753_s_at	1259	-1.57
TSPAN4	7106	tetraspanin 4				209264_s_at	2548	-1.33
SLC44A5	204962	solute carrier family 44 member 5				1569112_at	3292	-1.25
FN1	2335	fibronectin 1				216442_x_at	135	-2.72
FN1	2335	fibronectin 1				210495_x_at	148	-2.67
FN1	2335	fibronectin 1				212464_s_at	206	-2.45
ABHD2	11057	abhydrolase domain containing 2				63825_at	3506	-1.23
CACNA1G	8913	calcium voltage-gated channel subunit alpha1 G				210380_s_at	2891	-1.29
DDR1	780	discoidin domain receptor tyrosine kinase 1				1007_s_at	2390	-1.35
DDR1	780	discoidin domain receptor tyrosine kinase 1				210749_x_at	2723	-1.31
ARL6IP4	51329	ADP ribosylation factor like GTPase 6 interacting protein 4				218216_x_at	1170	1.6
BRD2	6046	bromodomain containing 2				214911_s_at	978	-1.66
DPYSL5	56896	dihydropyrimidinase like 5				224100_s_at	2313	-1.36
FYN	2534	FYN proto-oncogene, Src family tyrosine kinase				210105_s_at	2390	-1.35
FYN	2534	FYN proto-oncogene, Src family tyrosine kinase				212486_s_at	3195	-1.26
FRMD4A	55691	FERM domain containing 4A				225167_at	1869	-1.43
FRMD4A	55691	FERM domain containing 4A				208476_s_at	2313	-1.36
EHMT1	79813	euchromatic histone lysine methyltransferase 1				222873_s_at	2474	-1.34
CAT	847	catalase				211922_s_at	649	-1.83
TTC28	23331	tetratricopeptide repeat domain 28				215146_s_at	181	-2.55
ZNRF1	84937	zinc and ring finger 1				223383_at	1405	-1.53
ZNRF1	84937	zinc and ring finger 1				225959_s_at	2723	-1.31
PTGDS	5730	prostaglandin D2 synthase				211663_x_at	343	2.14
PTGDS	5730	prostaglandin D2 synthase				211748_x_at	468	1.97
CTNND1	1500	catenin delta 1				208407_s_at	2313	-1.36
CTNND1	1500	catenin delta 1				208862_s_at	2723	-1.31
GALNT1	2589	polypeptide N-acetylgalactosaminyltransferase 1				201724_s_at	779	-1.75
CSNK1E	1454	casein kinase 1 epsilon				225756_at	3089	-1.27
NPAS3	64067	neuronal PAS domain protein 3				220316_at	540	-1.91
NPAS3	64067	neuronal PAS domain protein 3				230412_at	560	-1.89
DPYSL3	1809	dihydropyrimidinase like 3				201430_s_at	272	-2.27
ZNF536	9745	zinc finger protein 536				239340_at	727	-1.78
LYN	4067	LYN proto-oncogene, Src family tyrosine kinase				202625_at	978	-1.66
LYN	4067	LYN proto-oncogene, Src family tyrosine kinase				202626_s_at	2891	-1.29
PTN	5764	pleiotrophin				211737_x_at	31	-4.4
PTN	5764	pleiotrophin				209465_x_at	151	-2.66
NAV2	89797	neuron navigator 2				222599_s_at	3292	-1.25
NREP	9315	neuronal regeneration related protein				201310_s_at	102	-2.92
TRIO	7204	trio Rho guanine nucleotide exchange factor				208178_x_at	1259	-1.57
HNRNPUL1	11100	heterogeneous nuclear ribonucleoprotein U like 1				208713_at	2474	-1.34
NECTIN2	5819	nectin cell adhesion molecule 2				232079_s_at	3506	-1.23
EZR	7430	ezrin				208622_s_at	1807	-1.44
EZR	7430	ezrin				208623_s_at	1943	-1.42
NOL3	8996	nucleolar protein 3				59625_at	3089	1.27
SNCAIP	9627	synuclein alpha interacting protein				237833_s_at	2474	-1.34
DBN1	1627	drebrin 1				202806_at	903	-1.69
DNAJB5	25822	DnaJ heat shock protein family (Hsp40) member B5				212817_at	468	-1.97
MBP	4155	myelin basic protein				207323_s_at	649	1.83
MBP	4155	myelin basic protein				225407_at	2633	1.32
TM9SF1	10548	transmembrane 9 superfamily member 1				209150_s_at	3089	-1.27
GNG4	2786	G protein subunit gamma 4				205184_at	1582	-1.49
DCHS1	8642	dachsous cadherin-related 1				218892_at	2548	-1.33
SPON1	10418	spondin 1				213994_s_at	552	-1.9
SPON1	10418	spondin 1				209437_s_at	1014	-1.65
SPON1	10418	spondin 1				209436_at	2548	-1.33
CCDC80	151887	coiled-coil domain containing 80				225241_at	1621	-1.48
PLPP3	8613	phospholipid phosphatase 3				212226_s_at	49	-3.75
PLPP3	8613	phospholipid phosphatase 3				212230_at	1869	-1.43
CSPG5	10675	chondroitin sulfate proteoglycan 5				205344_at	843	-1.72
KLHDC8A	55220	kelch domain containing 8A				219331_s_at	2053	-1.4
PAK2	5062	p21 (RAC1) activated kinase 2				208878_s_at	1366	-1.54
PAK2	5062	p21 (RAC1) activated kinase 2				208875_s_at	1998	-1.41
COL3A1	1281	collagen type III alpha 1 chain				201852_x_at	2548	-1.33
COL4A1	1282	collagen type IV alpha 1 chain				211980_at	1259	-1.57
HLA-DRA	3122	major histocompatibility complex, class II, DR alpha				210982_s_at	1807	1.44
HABP4	22927	hyaluronan binding protein 4				233919_s_at	1869	1.43
HLA-DPA1	3113	major histocompatibility complex, class II, DP alpha 1				211990_at	2186	1.38
RING1	6015	ring finger protein 1				208371_s_at	3390	-1.24
CPEB1	64506	cytoplasmic polyadenylation element binding protein 1				222903_s_at	750	1.77
MAP7	9053	microtubule associated protein 7				215471_s_at	1998	1.41
MAPT	4137	microtubule associated protein tau				203930_s_at	750	-1.77
MAPT	4137	microtubule associated protein tau				203928_x_at	2390	-1.35
MAPT	4137	microtubule associated protein tau				225379_at	3195	-1.26

## Sheet: S3 Human vs Mouse
Human Hippocampus from 20-39yr old adults _vs_ 0-5mo old infants(Genes:2279) vs. Shn2WTDG_29d(C)_vs_8d(T)(Genes:12182) Common Genes:(1474)
Gene	EntrezGene ID	Description	Bioset1 Imported ID	Bioset1 Rank	Fold Change 1	Bioset2 Imported ID	Bioset2 Rank	Fold Change 2
TMEM144	55314	transmembrane protein 144	NM_018342	4	15	1452042_a_at	3087	1.8925
PIEZO2	63895	piezo type mechanosensitive ion channel component 2	NM_022068	5	14.8	1442115_at	5695	-1.5798
DOCK5	80005	dedicator of cytokinesis 5	NM_024940	6	14.3	1430291_at	11775	1.3103
PRUNE2	158471	prune homolog 2	NM_015225	7	12.9	1432198_at	502	3.4845
HHATL	57467	hedgehog acyltransferase like	NM_020707	11	9.53	1424553_at	843	2.8686
SLC31A2	1318	solute carrier family 31 member 2	NM_001860	12	9.49	1416654_at	16226	-1.2221
EVI2A	2123	ecotropic viral integration site 2A	NM_001003927	13	8.51	1450241_a_at	1044	2.6755
DCX	1641	doublecortin	NM_000555	15	-8.15	1418139_at	24	-11.7646
ASPA	443	aspartoacylase	NM_000049	16	7.85	1418472_at	638	3.142
MMP2	4313	matrix metallopeptidase 2	NM_004530	17	-7.8	1416136_at	1734	-2.2519
OPALIN	93377	oligodendrocytic myelin paranodal and inner loop protein	NM_033207	18	7.62	1435854_at	85	6.7018
DIO2	1734	iodothyronine deiodinase 2	NM_013989	23	-6.79	1426081_a_at	1219	2.527
SLC14A1	6563	solute carrier family 14 member 1 (Kidd blood group)	NM_001128588	25	6.18	1448640_at	16321	1.2207
GPR37	2861	G protein-coupled receptor 37	NM_005302	26	6.16	1450875_at	3915	1.757
NTS	4922	neurotensin	NM_006183	27	-6.14	1422860_at	2977	-1.9113
HAPLN1	1404	hyaluronan and proteoglycan link protein 1	NM_001884	28	-5.73	1438020_at	2447	-2.0156
COL1A1	1277	collagen type I alpha 1 chain	NM_000088	29	-5.64	1455494_at	674	-3.0843
QDPR	5860	quinoid dihydropteridine reductase	NM_000320	30	5.46	1437993_x_at	13011	1.2811
SERPINA3	12	serpin family A member 3	NM_001085	31	5.41	1419100_at	1489	2.3581
ABCA8	10351	ATP binding cassette subfamily A member 8	NM_007168	32	5.34	1427546_at	3994	1.7484
Sep4	5414	septin 4	NM_080415	34	5.33	1448729_a_at	2555	1.9888
KCNH8	131096	potassium voltage-gated channel subfamily H member 8	NM_144633	36	4.87	1440980_at	2975	-1.9117
NPNT	255743	nephronectin	NM_001184690	38	-4.76	1421429_a_at	5061	1.6312
GRIN3A	116443	glutamate ionotropic receptor NMDA type subunit 3A	NM_133445	40	-4.43	1438866_at	6379	-1.5304
POPDC3	64208	popeye domain containing 3	NM_022361	41	4.34	1423856_at	9951	-1.3642
TNC	3371	tenascin C	NM_002160	42	-4.31	1416342_at	47	-8.2803
PIP4K2A	5305	phosphatidylinositol-5-phosphate 4-kinase type 2 alpha	NM_005028	45	4.24	1419280_at	2145	2.1023
TMEM63A	9725	transmembrane protein 63A	NM_014698	47	4.17	1423871_at	6097	1.5515
GJB1	2705	gap junction protein beta 1	NM_000166	48	4.05	1448767_s_at	8125	1.4354
KIF21B	23046	kinesin family member 21B	NM_017596	48	-4.05	1435772_at	158	-5.2773
RASGRP3	25780	RAS guanyl releasing protein 3	NM_170672	50	4.04	1438030_at	6328	-1.5338
NREP	9315	neuronal regeneration related protein	NM_001142481	52	-4.02	1450839_at	367	-3.8755
IGF2	3481	insulin like growth factor 2	NM_000612	53	-4	1448152_at	587	-3.2619
SYNJ2	8871	synaptojanin 2	NM_003898	54	3.96	1431697_at	14304	1.2548
PLA2G16	11145	phospholipase A2 group XVI	NM_007069	55	3.93	1445597_s_at	1993	2.1474
NID1	4811	nidogen 1	NM_002508	56	-3.91	1416808_at	100	-6.3292
ELMO1	9844	engulfment and cell motility 1	NM_014800	56	3.91	1424523_at	9021	-1.3996
TRIB2	28951	tribbles pseudokinase 2	NM_021643	59	-3.88	1426640_s_at	2992	-1.9092
SLCO1A2	6579	solute carrier organic anion transporter family member 1A2	NM_134431	62	3.85	1420405_at	524	3.4115
NCAN	1463	neurocan	NM_004386	63	-3.82	1434679_at	484	-3.5264
PDE1C	5137	phosphodiesterase 1C	NM_001191059	65	3.74	1440374_at	1112	-2.6214
PLD1	5337	phospholipase D1	NM_002662	66	3.73	1437112_at	2656	-1.9698
NKIRAS2	28511	NFKB inhibitor interacting Ras like 2	NM_017595	69	-3.7	1424416_at	2300	-2.0543
MMD2	221938	monocyte to macrophage differentiation associated 2	NM_001100600	72	-3.66	1438654_x_at	14178	-1.2568
BCHE	590	butyrylcholinesterase	NM_000055	73	-3.62	1436098_at	11084	-1.329
GNG4	2786	G protein subunit gamma 4	NM_001098722	74	-3.6	1417943_at	102	-6.3089
NINJ2	4815	ninjurin 2	NM_016533	76	3.53	1420356_at	12803	1.2855
MOG	4340	myelin oligodendrocyte glycoprotein	NM_206809	79	3.5	1448768_at	16	17.1533
PVALB	5816	parvalbumin	NM_002854	80	3.48	1417653_at	114	5.9643
CLDND1	56650	claudin domain containing 1	NM_001040199	83	3.4	1429555_at	7501	-1.465
TF	7018	transferrin	AK126941	84	3.37	1425546_a_at	614	3.2029
C21orf91	54149	chromosome 21 open reading frame 91	NM_001100420	84	3.37	1424724_a_at	4135	1.7297
ZNF536	9745	zinc finger protein 536	NM_014717	87	3.34	1456093_at	4663	-1.6719
PIEZO2	63895	piezo type mechanosensitive ion channel component 2	NM_022068	89	3.3	1430736_at	9033	1.3992
ARHGEF37	389337	Rho guanine nucleotide exchange factor 37	NM_001001669	93	3.24	1456563_at	8390	-1.425
HHIP	64399	hedgehog interacting protein	NM_022475	94	3.22	1455277_at	7509	1.4646
POSTN	10631	periostin	NM_006475	95	-3.21	1423606_at	475	-3.5488
MAP7	9053	microtubule associated protein 7	NM_003980	97	3.18	1421835_at	629	3.1665
DBNDD2	55861	dysbindin domain containing 2	NM_001048226	98	3.17	1451431_a_at	857	2.8547
NDRG1	10397	N-myc downstream regulated 1	NM_001135242	103	3.14	1450977_s_at	7879	1.4464
RELN	5649	reelin	NM_005045	105	-3.12	1449465_at	282	-4.2391
MAL	4118	mal, T cell differentiation protein	NM_002371	106	3.11	1417275_at	7	26.4904
ST18	9705	ST18, C2H2C-type zinc finger	NM_014682	106	3.11	1436793_at	2681	1.9659
GPR39	2863	G protein-coupled receptor 39	NM_001508	108	-3.1	1432260_at	9918	1.3654
C4B	721	complement C4B (Chido blood group)	NM_001002029	110	3.08	1418021_at	5739	1.5766
MYRF	745	myelin regulatory factor	NM_001127392	112	3.07	1439506_at	4770	1.6594
SLC6A11	6538	solute carrier family 6 member 11	NM_014229	112	-3.07	1433989_at	3162	-1.8775
PRRG1	5638	proline rich and Gla domain 1	NM_001173486	116	3.06	1455724_at	10949	-1.3329
FABP7	2173	fatty acid binding protein 7	NM_001446	116	-3.06	1450779_at	333	-4.0237
DCHS1	8642	dachsous cadherin-related 1	NM_003737	118	-3.05	1429163_at	1560	-2.3252
VRK2	7444	vaccinia related kinase 2	NM_001130483	119	3.04	1453343_s_at	3332	-1.8452
THBS1	7057	thrombospondin 1	NM_003246	119	-3.04	1421811_at	229	-4.6116
PADI2	11240	peptidyl arginine deiminase 2	NM_007365	121	3.03	1418252_at	5157	1.6218
C10orf90	118611	chromosome 10 open reading frame 90	NM_001004298	122	3.02	1429414_at	7903	1.4455
ARHGAP33	115703	Rho GTPase activating protein 33	NM_001172630	122	-3.02	1455701_at	817	-2.8966
FAM107B	83641	family with sequence similarity 107 member B	BC064407	126	2.99	1416892_s_at	14494	-1.2512
TPMT	7172	thiopurine S-methyltransferase	NM_000367	128	2.96	1430889_a_at	4837	-1.6531
DDIT3	1649	DNA damage inducible transcript 3	NM_001195056	129	2.93	1417516_at	6703	1.5109
SMOC1	64093	SPARC related modular calcium binding 1	NM_001034852	131	-2.92	1448321_at	6831	-1.5036
CNTN2	6900	contactin 2	NM_005076	131	2.92	1435165_at	788	-2.9427
RNF122	79845	ring finger protein 122	NM_024787	131	-2.92	1454857_at	7386	-1.4724
TIMP4	7079	TIMP metallopeptidase inhibitor 4	NM_003256	137	-2.89	1450974_at	5791	1.5733
CCNE2	9134	cyclin E2	NM_057749	137	2.89	1422535_at	8895	-1.404
PXK	54899	PX domain containing serine/threonine kinase like	NM_017771	139	2.87	1451253_at	4538	-1.6854
RSPH9	221421	radial spoke head 9 homolog	NM_152732	139	-2.87	1424763_at	11432	-1.3192
CACNG4	27092	calcium voltage-gated channel auxiliary subunit gamma 4	NM_014405	141	-2.86	1450975_at	257	-4.3946
GNB4	59345	G protein subunit beta 4	NM_021629	141	-2.86	1419470_at	657	-3.11
IGF2	3481	insulin like growth factor 2	NM_000612	143	-2.85	1415931_at	17230	-1.2073
DNAJB5	25822	DnaJ heat shock protein family (Hsp40) member B5	NM_001135005	143	-2.85	1421961_a_at	10171	1.3564
LRRC17	10234	leucine rich repeat containing 17	NM_005824	143	-2.85	1429679_at	12009	-1.3041
DBX2	440097	developing brain homeobox 2	NM_001004329	146	-2.84	1443525_at	14450	1.2521
HIST1H4H	8365	histone cluster 1 H4 family member h	NM_003543	146	2.84	1428014_at	10618	1.3427
NEFH	4744	neurofilament heavy	NM_021076	146	2.84	1424847_at	6887	1.5004
PCDH11X	27328	protocadherin 11 X-linked	NM_032968	149	-2.83	1436449_at	1147	-2.5902
MAOB	4129	monoamine oxidase B	NM_000898	150	2.82	1434354_at	250	4.4343
TRIM67	440730	tripartite motif containing 67	NM_001004342	152	-2.81	1436829_at	26	-11.1021
HSPA2	3306	heat shock protein family A (Hsp70) member 2	NM_021979	152	2.81	1417101_at	2255	2.0673
DDX3Y	8653	DEAD-box helicase 3, Y-linked	NM_001122665	154	-2.8	1452077_at	16299	1.221
NNAT	4826	neuronatin	NM_005386	154	-2.8	1423506_a_at	220	-4.6441
MYO1D	4642	myosin ID	NM_015194	156	2.78	1435463_s_at	5731	1.5768
FKBP5	2289	FK506 binding protein 5	NM_001145775	158	2.77	1448231_at	2932	1.9212
VAMP1	6843	vesicle associated membrane protein 1	NM_199245	158	2.77	1421863_at	1306	2.4735
FNBP1L	54874	formin binding protein 1 like	NM_001024948	160	-2.76	1434339_at	70	-7.1212
EMID1	129080	EMI domain containing 1	NM_133455	160	-2.76	1449581_at	466	-3.5722
ENPP5	59084	ectonucleotide pyrophosphatase/phosphodiesterase 5 (putative)	NM_021572	162	2.74	1425702_a_at	2571	1.9859
OLFM2	93145	olfactomedin 2	NM_058164	163	-2.73	1435790_at	1436	-2.3918
CMTM5	116173	CKLF like MARVEL transmembrane domain containing 5	NM_138460	163	2.73	1430600_at	4613	1.6767
COL1A2	1278	collagen type I alpha 2 chain	NM_000089	166	-2.72	1423110_at	60	-7.3541
KLF2	10365	Kruppel like factor 2	NM_016270	168	-2.71	1448890_at	12341	-1.2961
PFKFB2	5208	6-phosphofructo-2-kinase/fructose-2,6-biphosphatase 2	NM_006212	170	2.69	1429486_at	16238	-1.2219
COL3A1	1281	collagen type III alpha 1 chain	NM_000090	172	-2.68	1427883_a_at	39	-8.6151
ADGRG1	9289	adhesion G protein-coupled receptor G1	NM_001145772	172	-2.68	1421118_a_at	2695	-1.9634
PIR	8544	pirin	NM_003662	172	2.68	1429001_at	7287	1.4784
APC	324	APC, WNT signaling pathway regulator	NM_001127511	175	-2.67	1435543_at	2103	-2.1145
CPPED1	55313	calcineurin like phosphoesterase domain containing 1	NM_018340	175	2.67	1426669_at	8159	1.4344
CDH19	28513	cadherin 19	NM_021153	175	2.67	1457373_at	1153	2.5827
STEAP2	261729	STEAP2 metalloreductase	NM_152999	175	2.67	1428636_at	10484	-1.3465
CASP3	836	caspase 3	NM_004346	180	-2.66	1449839_at	166	-5.2458
TCFL5	10732	transcription factor like 5	NM_006602	180	2.66	1456515_s_at	43	-8.3763
SLC24A2	25769	solute carrier family 24 member 2	NM_020344	180	2.66	1429225_at	938	2.763
PDE8A	5151	phosphodiesterase 8A	NM_002605	185	2.65	1418406_at	10399	1.3492
FAM57B	83723	family with sequence similarity 57 member B	NM_031478	185	-2.65	1452806_at	2599	-1.9813
FGF11	2256	fibroblast growth factor 11	NM_004112	187	-2.64	1421793_at	16462	1.2186
PTGS1	5742	prostaglandin-endoperoxide synthase 1	NM_000962	189	2.63	1423414_at	9382	1.3856
LAMP2	3920	lysosomal associated membrane protein 2	NM_002294	192	2.62	1416344_at	11925	-1.3065
RFFL	117584	ring finger and FYVE like domain containing E3 ubiquitin protein ligase	NM_057178	193	2.61	1431748_a_at	15514	1.2341
HAPLN4	404037	hyaluronan and proteoglycan link protein 4	NM_023002	194	2.6	1435650_at	622	3.1859
LARP6	55323	La ribonucleoprotein domain family member 6	NM_018357	195	2.59	1418400_at	11784	1.31
PAK6	56924	p21 (RAC1) activated kinase 6	NM_020168	195	-2.59	1455200_at	16075	-1.2245
PDGFRA	5156	platelet derived growth factor receptor alpha	NM_006206	197	-2.58	1421917_at	3745	-1.7789
CACNA1G	8913	calcium voltage-gated channel subunit alpha1 G	NM_018896	197	-2.58	1423365_at	4065	-1.7396
TPD52L1	7164	tumor protein D52 like 1	NM_001003395	199	2.57	1418412_at	4576	1.6802
DRAXIN	374946	dorsal inhibitory axon guidance protein	NM_198545	199	-2.57	1456158_at	73	-7.0439
ST8SIA2	8128	ST8 alpha-N-acetyl-neuraminide alpha-2,8-sialyltransferase 2	NM_006011	202	-2.56	1420377_at	96	-6.4457
CCDC80	151887	coiled-coil domain containing 80	NM_199511	202	-2.56	1424186_at	534	-3.3927
RGMA	56963	repulsive guidance molecule family member a	NM_020211	204	-2.55	1438241_at	3651	-1.7923
HTR4	3360	5-hydroxytryptamine receptor 4	NM_000870	205	2.54	1443365_at	996	2.7116
DPYSL3	1809	dihydropyrimidinase like 3	NM_001387	207	-2.53	1415877_at	22	-12.0324
SLA	6503	Src like adaptor	NM_001045556	213	-2.51	1447813_x_at	6409	-1.5287
CRYZ	1429	crystallin zeta	NM_001130042	213	2.51	1451848_a_at	14989	1.2427
NIPAL3	57185	NIPA like domain containing 3	NM_020448	213	2.51	1434315_at	8775	1.4089
PTN	5764	pleiotrophin	NM_002825	216	-2.5	1416211_a_at	3074	-1.8939
TMEM176A	55365	transmembrane protein 176A	NM_018487	216	2.5	1423909_at	14220	1.2561
GRID2	2895	glutamate ionotropic receptor delta type subunit 2	NM_001510	218	-2.49	1435487_at	5054	-1.6316
EPDR1	54749	ependymin related 1	NM_017549	218	2.49	1421815_at	1124	2.6082
CHI3L1	1116	chitinase 3 like 1	NM_001276	220	2.48	1451537_at	5988	1.5596
ACSL1	2180	acyl-CoA synthetase long chain family member 1	NM_001995	220	2.48	1422526_at	10243	1.3544
MMP16	4325	matrix metallopeptidase 16	NM_005941	223	-2.47	1443412_s_at	4249	1.7189
TUBB2B	347733	tubulin beta 2B class IIb	NM_178012	223	-2.47	1452679_at	942	-2.7599
SEC14L5	9717	SEC14 like lipid binding 5	NM_014692	226	2.46	1441636_at	3113	1.8876
DNAJC12	56521	DnaJ heat shock protein family (Hsp40) member C12	NM_021800	226	2.46	1417441_at	7190	1.4831
ABCA2	20	ATP binding cassette subfamily A member 2	NM_001606	229	2.45	1449302_at	12506	1.2922
DLG5	9231	discs large MAGUK scaffold protein 5	NM_004747	229	-2.45	1424198_at	2957	-1.9154
RAPGEF5	9771	Rap guanine nucleotide exchange factor 5	NM_012294	229	2.45	1455840_at	197	4.8036
GRIK3	2899	glutamate ionotropic receptor kainate type subunit 3	NM_000831	232	-2.44	1440177_at	2518	-1.9977
ANO3	63982	anoctamin 3	NM_031418	232	2.44	1443612_at	19	13.1112
CYP4V2	285440	cytochrome P450 family 4 subfamily V member 2	NM_207352	234	2.43	1417071_s_at	5885	1.5673
FAM124A	220108	family with sequence similarity 124 member A	BC051771	235	2.42	1455697_at	2848	-1.938
GLIPR1	11010	GLI pathogenesis related 1	NM_006851	235	2.42	1424927_at	7991	1.4416
SLC13A5	284111	solute carrier family 13 member 5	NM_177550	235	-2.42	1435936_at	8771	-1.409
SEL1L3	23231	SEL1L family member 3	NM_015187	238	-2.41	1452227_at	6250	-1.5397
GPSM1	26086	G protein signaling modulator 1	NM_001145638	241	-2.4	1436917_s_at	441	-3.6537
MAP6D1	79929	MAP6 domain containing 1	NM_024871	241	2.4	1433630_at	4791	1.6571
ANXA1	301	annexin A1	NM_000700	245	-2.39	1448213_at	15764	-1.2299
SLC39A11	201266	solute carrier family 39 member 11	NM_001159770	245	2.39	1424905_a_at	8317	-1.4283
LGI3	203190	leucine rich repeat LGI family member 3	NM_139278	249	2.38	1433667_at	498	3.5052
CXCL14	9547	C-X-C motif chemokine ligand 14	NM_004887	254	-2.37	1418457_at	3592	1.803
PDLIM3	27295	PDZ and LIM domain 3	NM_014476	254	-2.37	1449178_at	350	-3.9611
GNG12	55970	G protein subunit gamma 12	NM_018841	254	-2.37	1421947_at	6314	-1.5348
PPA1	5464	pyrophosphatase (inorganic) 1	NM_021129	254	2.37	1416939_at	16973	-1.2112
WNT7B	7477	Wnt family member 7B	NM_058238	254	-2.37	1420891_at	11193	1.3258
SDC3	9672	syndecan 3	NM_014654	259	-2.36	1450027_at	1911	-2.1795
USP54	159195	ubiquitin specific peptidase 54	NM_152586	259	2.36	1428731_at	14132	1.2577
AMD1	262	adenosylmethionine decarboxylase 1	NM_001634	263	2.35	1416835_s_at	2089	2.1202
CXXC4	80319	CXXC finger protein 4	NM_025212	263	-2.35	1437351_at	13870	-1.2627
KDR	3791	kinase insert domain receptor	NM_002253	267	-2.34	1449379_at	595	-3.2526
PLCL1	5334	phospholipase C like 1 (inactive)	NM_006226	267	2.34	1445723_at	2336	2.0446
CDH7	1005	cadherin 7	NM_033646	267	-2.34	1456970_at	13303	1.275
ATP6V1E1	529	ATPase H+ transporting V1 subunit E1	NM_001696	271	2.33	1420038_at	6700	1.5111
ENPP2	5168	ectonucleotide pyrophosphatase/phosphodiesterase 2	NM_006209	271	2.33	1448136_at	4235	1.721
DOCK6	57572	dedicator of cytokinesis 6	NM_020812	271	-2.33	1427240_at	12048	-1.3031
TTYH2	94015	tweety family member 2	NM_032646	271	2.33	1434500_at	3332	-1.8452
PLPPR1	54886	phospholipid phosphatase related 1	NM_207299	271	-2.33	1436734_at	767	-2.9677
PCDH15	65217	protocadherin related 15	NM_001142763	279	-2.32	1444317_at	451	-3.6326
NID2	22795	nidogen 2	NM_007361	279	-2.32	1423516_a_at	28	-10.3896
FRYL	285527	FRY like transcription coactivator	NM_015030	279	2.32	1427199_at	16116	-1.2237
SPRY4	81848	sprouty RTK signaling antagonist 4	NM_030964	279	-2.32	1445669_at	3249	-1.8577
SLC44A1	23446	solute carrier family 44 member 1	NM_080546	279	2.32	1423865_at	5414	1.6011
ADAM28	10863	ADAM metallopeptidase domain 28	NM_014265	287	2.31	1452495_at	11123	1.328
SOX6	55553	SRY-box 6	NM_017508	287	-2.31	1427677_a_at	5658	-1.5822
TSPAN18	90139	tetraspanin 18	NM_130783	287	-2.31	1442174_at	2405	-2.0251
SERPINH1	871	serpin family H member 1	NM_001235	291	-2.3	1450843_a_at	256	-4.4017
TSHZ3	57616	teashirt zinc finger homeobox 3	NM_020856	291	-2.3	1435337_at	6159	1.5476
GAB1	2549	GRB2 associated binding protein 1	NM_207123	291	2.3	1417694_at	6428	-1.5274
ADORA2B	136	adenosine A2b receptor	NM_000676	295	-2.29	1434431_x_at	13201	-1.2773
SLC22A15	55356	solute carrier family 22 member 15	NM_018420	295	2.29	1458933_at	8105	-1.4365
CENPJ	55835	centromere protein J	NM_018451	295	-2.29	1437643_at	536	-3.3878
TET1	80312	tet methylcytosine dioxygenase 1	NM_030625	295	-2.29	1455425_at	485	-3.5243
KCNE5	23630	potassium voltage-gated channel subfamily E regulatory subunit 5	NM_012282	300	-2.28	1416640_at	315	-4.1012
PCDH18	54510	protocadherin 18	NM_019035	300	-2.28	1422889_at	1134	-2.5987
GPC6	10082	glypican 6	NM_005708	302	-2.27	1437417_s_at	3411	-1.834
ENDOD1	23052	endonuclease domain containing 1	NM_015036	302	2.27	1426541_a_at	750	2.9889
DACT1	51339	dishevelled binding antagonist of beta catenin 1	NM_016651	302	-2.27	1417937_at	1144	-2.5927
TTYH3	80727	tweety family member 3	NM_025250	302	-2.27	1454978_at	1369	-2.435
CKS2	1164	CDC28 protein kinase regulatory subunit 2	NM_001827	306	-2.26	1417458_s_at	113	-6.0231
ASCL1	429	achaete-scute family bHLH transcription factor 1	NM_004316	306	-2.26	1437086_at	1505	-2.3502
HIST1H3F	8968	histone cluster 1 H3 family member f	NM_021018	306	-2.26	1431231_at	10965	1.3323
EIF4H	7458	eukaryotic translation initiation factor 4H	NM_022170	306	2.26	1442942_at	16348	1.2203
NPAS3	64067	neuronal PAS domain protein 3	NM_001164749	311	-2.25	1450287_at	1611	-2.303
PCOLCE	5118	procollagen C-endopeptidase enhancer	NM_002593	311	-2.25	1437165_a_at	2293	-2.0561
SSBP1	6742	single stranded DNA binding protein 1	NM_003143	311	2.25	1427965_at	9182	-1.3936
NCKIPSD	51517	NCK interacting protein with SH3 domain	NM_016453	311	2.25	1418975_at	6007	1.5582
ASIC1	41	acid sensing ion channel subunit 1	NM_020039	311	-2.25	1455328_at	1569	-2.3217
KLHL1	57626	kelch like family member 1	NM_020866	311	-2.25	1436465_at	10845	-1.3364
RNASE1	6035	ribonuclease A family member 1, pancreatic	NM_198232	311	2.25	1416523_at	14206	1.2564
CPEB1	64506	cytoplasmic polyadenylation element binding protein 1	NM_001079535	320	2.24	1417960_at	185	4.9328
SGK2	10110	SGK2, serine/threonine kinase 2	NM_016276	320	2.24	1418739_at	3892	1.7603
CPXM1	56265	carboxypeptidase X, M14 family member 1	NM_019609	320	-2.24	1448901_at	1382	-2.4257
CREBRF	153222	CREB3 regulatory factor	NM_153607	320	2.24	1435169_at	1825	2.2193
ITGA2	3673	integrin subunit alpha 2	NM_002203	326	2.23	1450501_at	12892	1.2833
MIPEP	4285	mitochondrial intermediate peptidase	NM_005932	326	2.23	1428290_at	14259	1.2555
SESN1	27244	sestrin 1	NM_014454	326	2.23	1433711_s_at	2035	2.1354
ZNF711	7552	zinc finger protein 711	NM_021998	326	-2.23	1432750_at	417	-3.7118
NQO1	1728	NAD(P)H quinone dehydrogenase 1	NM_000903	330	2.22	1423627_at	14007	1.2601
TF	7018	transferrin	NM_001063	330	2.22
RND2	8153	Rho family GTPase 2	NM_005440	330	-2.22	1422670_at	5731	-1.5768
ISCU	23479	iron-sulfur cluster assembly enzyme	NM_014301	330	2.22	1452579_at	5397	1.6026
FBXO32	114907	F-box protein 32	NM_058229	330	2.22	1435265_at	3130	1.8857
CRH	1392	corticotropin releasing hormone	NM_000756	336	-2.21	1457984_at	1983	-2.1512
CD36	948	CD36 molecule	NM_001001548	336	-2.21	1450883_a_at	5725	-1.5771
CD55	1604	CD55 molecule (Cromer blood group)	NM_001114752	336	2.21	1418762_at	3209	-1.8692
PTPRZ1	5803	protein tyrosine phosphatase, receptor type Z1	NM_002851	336	-2.21	1418690_at	1376	-2.4306
BLZF1	8548	basic leucine zipper nuclear factor 1	NM_003666	336	2.21	1442164_at	10586	1.3434
SEMA4G	57715	semaphorin 4G	NM_017893	336	-2.21	1449202_at	707	-3.0403
N4BP2	55728	NEDD4 binding protein 2	NM_018177	336	-2.21	1434394_at	3060	-1.8968
HAPLN2	60484	hyaluronan and proteoglycan link protein 2	NM_021817	336	2.21	1420962_at	4070	1.7389
SYNGR2	9144	synaptogyrin 2	NM_004710	345	2.2	1417081_a_at	5799	-1.5729
HBS1L	10767	HBS1 like translational GTPase	NM_006620	345	2.2	1421029_a_at	7496	-1.4654
NUSAP1	51203	nucleolar and spindle associated protein 1	NM_016359	345	-2.2	1416309_at	99	-6.3338
IL17RD	54756	interleukin 17 receptor D	NM_017563	345	-2.2	1429893_at	8835	-1.4065
GPR26	2849	G protein-coupled receptor 26	NM_153442	345	-2.2	1444661_at	6609	-1.5166
SCN1B	6324	sodium voltage-gated channel beta subunit 1	NM_001037	351	2.19	1418738_at	2506	1.9998
ICOSLG	23308	inducible T cell costimulator ligand	NM_015259	351	2.19	1419212_at	14542	1.2502
ARHGEF26	26084	Rho guanine nucleotide exchange factor 26	NM_015595	351	-2.19	1429185_at	15000	-1.2425
TTLL7	79739	tubulin tyrosine ligase like 7	NM_024686	351	2.19	1455377_at	7460	1.4678
GALNT15	117248	polypeptide N-acetylgalactosaminyltransferase 15	NM_054110	351	2.19	1429236_at	4147	-1.7287
TMEM196	256130	transmembrane protein 196	NM_152774	351	-2.19	1456233_at	1227	-2.5232
STPG1	90529	sperm tail PG-rich repeat containing 1	BC063891	359	2.18	1430682_at	12935	1.2825
AFAP1	60312	actin filament associated protein 1	NM_001134647	359	-2.18	1436729_at	225	-4.6248
THBS4	7060	thrombospondin 4	NM_003248	359	2.18	1449388_at	3110	1.8878
ST8SIA2	8128	ST8 alpha-N-acetyl-neuraminide alpha-2,8-sialyltransferase 2	NM_006011	359	-2.18	1449843_at	2128	-2.1078
NXPH1	30010	neurexophilin 1	NM_152745	359	-2.18	1438388_at	3549	-1.811
C4orf33	132321	chromosome 4 open reading frame 33	NM_001099783	365	2.17	1434631_at	7250	1.4799
BBX	56987	BBX, HMG-box containing	NM_001142568	365	2.17	1430820_a_at	1512	2.3478
GJC1	10052	gap junction protein gamma 1	NM_005497	365	-2.17	1449094_at	298	-4.1694
LYVE1	10894	lymphatic vessel endothelial hyaluronan receptor 1	NM_006691	365	-2.17	1429379_at	267	-4.348
FRMD4A	55691	FERM domain containing 4A	NM_018027	365	-2.17	1434285_at	6920	-1.4984
TMEM163	81615	transmembrane protein 163	NM_030923	365	-2.17	1428077_at	3902	-1.7587
EDIL3	10085	EGF like repeats and discoidin domains 3	NM_005711	373	2.16	1425622_at	795	2.9248
PRUNE2	158471	prune homolog 2	NM_015225	373	2.16	1455342_at	2480	2.0061
PERP	64065	PERP, TP53 apoptosis effector	NM_022121	373	2.16	1416271_at	14438	-1.2524
COL4A1	1282	collagen type IV alpha 1 chain	NM_001845	376	-2.15	1452035_at	183	-5.0078
SLC7A2	6542	solute carrier family 7 member 2	NM_003046	376	2.15	1422648_at	10761	1.3387
RNF13	11342	ring finger protein 13	NM_007282	376	2.15	1420620_a_at	3647	1.7931
ARAP2	116984	ArfGAP with RhoGAP domain, ankyrin repeat and PH domain 2	NM_015230	376	2.15	1436895_at	5489	1.5956
JADE2	23338	jade family PHD finger 2	NM_015288	376	2.15	1455345_at	442	3.653
PID1	55022	phosphotyrosine interaction domain containing 1	NM_017933	376	-2.15	1436999_at	3541	-1.8119
PTGFRN	5738	prostaglandin F2 receptor inhibitor	NM_020440	376	-2.15	1434891_at	653	-3.1189
SOX9	6662	SRY-box 9	NM_000346	383	-2.14	1451538_at	16670	-1.2157
DUSP6	1848	dual specificity phosphatase 6	NM_001946	383	-2.14	1415834_at	14494	-1.2512
CTSH	1512	cathepsin H	NM_004390	383	2.14	1443814_x_at	5495	-1.5953
MFGE8	4240	milk fat globule-EGF factor 8 protein	NM_005928	383	-2.14	1420911_a_at	16772	-1.2142
WIF1	11197	WNT inhibitory factor 1	NM_007191	383	-2.14	1425425_a_at	3503	-1.8164
LPCAT1	79888	lysophosphatidylcholine acyltransferase 1	NM_024830	383	-2.14	1451359_at	864	-2.8469
SH3BGRL2	83699	SH3 domain binding glutamate rich protein like 2	NM_031469	383	2.14	1434109_at	8814	1.4074
HSD17B6	8630	hydroxysteroid 17-beta dehydrogenase 6	NM_003725	391	-2.13	1449385_at	12749	1.2868
LHX2	9355	LIM homeobox 2	NM_004789	391	-2.13	1418317_at	4413	-1.698
CSDC2	27254	cold shock domain containing C2	NM_014460	391	-2.13	1437841_x_at	4312	-1.7106
TOMM7	54543	translocase of outer mitochondrial membrane 7	NM_019059	391	2.13	1428216_s_at	14468	1.2517
HMGCS1	3157	3-hydroxy-3-methylglutaryl-CoA synthase 1	NM_001098272	396	-2.12	1441536_at	609	-3.2126
S1PR1	1901	sphingosine-1-phosphate receptor 1	NM_001400	396	-2.12	1423571_at	9257	1.3907
SOX4	6659	SRY-box 4	NM_003107	396	-2.12	1419156_at	128	-5.8228
RAB40B	10966	RAB40B, member RAS oncogene family	NM_006822	396	2.12	1425756_at	2607	1.9796
SLC38A3	10991	solute carrier family 38 member 3	NM_006841	396	-2.12	1418706_at	5775	-1.5744
LRRN1	57633	leucine rich repeat neuronal 1	NM_020873	396	-2.12	1416053_at	8178	1.4335
CLIP4	79745	CAP-Gly domain containing linker protein family member 4	NM_024692	396	2.12	1431382_a_at	2031	2.1363
PTPRO	5800	protein tyrosine phosphatase, receptor type O	NM_030667	396	-2.12	1417676_a_at	1710	-2.2608
PALLD	23022	palladin, cytoskeletal associated protein	NM_001166108	406	-2.11	1433768_at	1184	-2.5567
COX5B	1329	cytochrome c oxidase subunit 5B	NM_001862	406	2.11	1454716_x_at	16810	1.2136
PLEKHB1	58473	pleckstrin homology domain containing B1	NM_021200	406	2.11	1416178_a_at	246	4.4673
SELL	6402	selectin L	NM_000655	412	2.1	1419480_at	13476	1.271
VWA5A	4013	von Willebrand factor A domain containing 5A	NM_001130142	412	2.1	1426221_at	15074	-1.2412
SOX11	6664	SRY-box 11	NM_003108	412	-2.1	1429372_at	93	-6.5443
SRGAP1	57522	SLIT-ROBO Rho GTPase activating protein 1	NM_020762	412	-2.1	1442175_at	2073	-2.1253
NKAIN1	79570	sodium/potassium transporting ATPase interacting 1	NM_024522	412	-2.1	1449553_at	1258	-2.5024
MOSPD2	158747	motile sperm domain containing 2	NM_152581	412	2.1	1424124_at	5078	-1.6289
FREM2	341640	FRAS1 related extracellular matrix protein 2	NM_207361	412	-2.1	1457038_at	1447	-2.383
C1QB	713	complement C1q B chain	NM_000491	420	2.09	1417063_at	8059	1.4385
KCNIP1	30820	potassium voltage-gated channel interacting protein 1	NM_001034837	420	-2.09	1448459_at	400	-3.7567
WNT7A	7476	Wnt family member 7A	NM_004625	420	-2.09	1423367_at	2811	-1.9443
CXCL11	6373	C-X-C motif chemokine ligand 11	NM_005409	420	2.09	1419697_at	8236	1.4314
MMP24	10893	matrix metallopeptidase 24	NM_006690	420	-2.09	1448806_at	4627	-1.6759
ST6GAL2	84620	ST6 beta-galactoside alpha-2,6-sialyltransferase 2	NM_032528	427	-2.08	1434819_at	2006	-2.1436
PMP22	5376	peripheral myelin protein 22	NM_000304	430	2.07	1417133_at	17389	-1.205
NEK3	4752	NIMA related kinase 3	NM_002498	430	2.07	1418947_at	4623	-1.6761
EPHB3	2049	EPH receptor B3	NM_004443	430	-2.07	1451550_at	8771	-1.409
MGLL	11343	monoglyceride lipase	NM_007283	430	-2.07	1453836_a_at	4890	1.6472
C2CD2	25966	C2 calcium dependent domain containing 2	NM_015500	430	2.07	1436344_at	14955	-1.2433
DDX49	54555	DEAD-box helicase 49	NM_019070	430	-2.07	1457947_at	13943	1.2614
BRINP2	57795	BMP/retinoic acid inducible neural specific 2	NM_021165	430	-2.07	1438706_at	12683	-1.2882
TOP2A	7153	DNA topoisomerase II alpha	NM_001067	439	-2.06	1454694_a_at	59	-7.366
IGSF3	3321	immunoglobulin superfamily member 3	NM_001542	439	-2.06	1455048_at	734	-3.0123
SNCAIP	9627	synuclein alpha interacting protein	NM_005460	439	-2.06	1423499_at	518	-3.4309
TMEM260	54916	transmembrane protein 260	NM_017799	439	2.06	1427335_at	8540	1.4186
RTKN	6242	rhotekin	NM_033046	439	2.06	1425601_a_at	1207	2.5315
LRRC3B	116135	leucine rich repeat containing 3B	NM_052953	439	-2.06	1451245_at	15288	1.2377
SEMA5B	54437	semaphorin 5B	NM_001031702	447	-2.05	1435963_at	2184	-2.0877
CD14	929	CD14 molecule	NM_001040021	447	2.05	1417268_at	10363	1.3503
IFT80	57560	intraflagellar transport 80	NM_001190241	447	2.05	1428329_a_at	4617	1.6766
ARL6IP5	10550	ADP ribosylation factor like GTPase 6 interacting protein 5	NM_006407	447	2.05	1417225_at	13998	1.2604
ANKRD42	338699	ankyrin repeat domain 42	NM_182603	447	2.05	1429522_at	4290	-1.7135
TMEM108	66000	transmembrane protein 108	NM_023943	454	-2.04	1459210_at	8004	1.4407
KIAA0368	23392	KIAA0368	NM_001080398	459	2.03	1439127_at	3149	1.8808
FYN	2534	FYN proto-oncogene, Src family tyrosine kinase	NM_002037	459	-2.03	1448765_at	5796	-1.5731
DTX1	1840	deltex E3 ubiquitin ligase 1	NM_004416	459	-2.03	1425822_a_at	5509	-1.5942
IQGAP2	10788	IQ motif containing GTPase activating protein 2	NM_006633	459	-2.03	1459894_at	262	4.3597
NRXN2	9379	neurexin 2	NM_015080	459	-2.03	1435907_at	12032	-1.3035
NRIP2	83714	nuclear receptor interacting protein 2	NM_031474	459	2.03	1433792_at	383	3.8061
IDNK	414328	IDNK, gluconokinase	NM_001001551	469	2.02	1424496_at	6245	-1.54
ITM2A	9452	integral membrane protein 2A	NM_004867	469	-2.02	1423608_at	7619	-1.4595
TSPAN14	81619	tetraspanin 14	NM_030927	469	-2.02	1423924_s_at	5645	-1.5834
P2RX7	5027	purinergic receptor P2X 7	NR_033948	469	2.02	1422218_at	8721	1.4111
CYP27A1	1593	cytochrome P450 family 27 subfamily A member 1	NM_000784	474	2.01	1417590_at	14512	1.2507
NAPEPLD	222236	N-acyl phosphatidylethanolamine phospholipase D	NM_001122838	474	2.01	1437872_at	178	5.0949
LANCL1	10314	LanC like 1	NM_006055	474	2.01	1427012_at	2781	1.9489
HIVEP3	59269	human immunodeficiency virus type I enhancer binding protein 3	NM_024503	474	-2.01	1429134_at	13098	1.2793
HSD11B1	3290	hydroxysteroid 11-beta dehydrogenase 1	NM_005525	482	2	1449038_at	785	2.9453
SOX12	6666	SRY-box 12	NM_006943	482	-2	1455562_at	3039	-1.9013
EPHB1	2047	EPH receptor B1	NM_004441	486	-1.99	1455188_at	9937	-1.3647
BAMBI	25805	BMP and activin membrane bound inhibitor	NM_012342	486	-1.99	1423753_at	1388	2.4213
ENPP4	22875	ectonucleotide pyrophosphatase/phosphodiesterase 4	NM_014936	486	1.99	1434580_at	5982	1.5602
LPCAT2	54947	lysophosphatidylcholine acyltransferase 2	NM_017839	486	1.99	1434945_at	9505	1.3805
OTUD7B	56957	OTU deubiquitinase 7B	NM_020205	486	1.99	1457716_at	5010	1.6352
WNT4	54361	Wnt family member 4	NM_030761	486	-1.99	1450782_at	8257	-1.4307
BHLHE41	79365	basic helix-loop-helix family member e41	NM_030762	486	1.99	1457096_at	2502	2.0008
CRMP1	1400	collapsin response mediator protein 1	NM_001313	494	-1.98	1448289_at	407	-3.7468
ST3GAL1	6482	ST3 beta-galactoside alpha-2,3-sialyltransferase 1	NM_003033	494	-1.98	1418946_at	15183	1.2394
UST	10090	uronyl 2-sulfotransferase	NM_005715	494	-1.98	1458897_at	10662	1.3416
EPB41L5	57669	erythrocyte membrane protein band 4.1 like 5	NM_020909	494	-1.98	1439284_at	1751	-2.246
CFL2	1073	cofilin 2	NM_138638	494	1.98	1418066_at	549	-3.3439
FANCB	2187	Fanconi anemia complementation group B	NM_001018113	499	1.97	1437780_at	7798	-1.4509
PLPP2	8612	phospholipid phosphatase 2	NM_003712	499	1.97	1420910_at	15704	1.2309
ELOVL2	54898	ELOVL fatty acid elongase 2	NM_017770	499	-1.97	1416444_at	1237	-2.5171
SELENOM	140606	selenoprotein M	NM_080430	499	1.97	1424394_at	10915	-1.334
PTGS2	5743	prostaglandin-endoperoxide synthase 2	NM_000963	505	1.96	1417262_at	17	15.9771
ZBTB8A	653121	zinc finger and BTB domain containing 8A	NM_001040441	505	-1.96	1452063_at	5229	-1.6173
SLC12A2	6558	solute carrier family 12 member 2	NM_001046	505	1.96	1448780_at	17318	1.206
LRRC8D	55144	leucine rich repeat containing 8 VRAC subunit D	NM_001134479	505	1.96	1433506_at	5850	-1.5695
ABCD2	225	ATP binding cassette subfamily D member 2	NM_005164	505	-1.96	1419748_at	2306	2.0529
MAN2A2	4122	mannosidase alpha class 2A member 2	NM_006122	505	1.96	1435203_at	5379	1.6039
SEZ6	124925	seizure related 6 homolog	NM_178860	505	-1.96	1427674_a_at	5371	-1.6045
IGIP	492311	IgA inducing protein	NM_001007189	516	1.95	1455538_at	6254	1.5394
CDK6	1021	cyclin dependent kinase 6	NM_001259	516	1.95	1435338_at	460	-3.5937
ZNF189	7743	zinc finger protein 189	NM_003452	516	1.95	1425287_at	769	2.9642
FOLH1	2346	folate hydrolase 1	NM_001193471	523	1.94	1450154_at	11831	1.3089
F2R	2149	coagulation factor II thrombin receptor	NM_001992	523	-1.94	1437308_s_at	259	-4.3773
SLC7A5	8140	solute carrier family 7 member 5	NM_003486	523	-1.94	1418326_at	592	-3.2544
TRAF4	9618	TNF receptor associated factor 4	NM_004295	523	-1.94	1460642_at	476	-3.5449
NTN1	9423	netrin 1	NM_004822	523	-1.94	1454974_at	7169	-1.4843
NR2F1	7025	nuclear receptor subfamily 2 group F member 1	NM_005654	523	-1.94	1418157_at	4292	-1.7134
MITF	4286	melanogenesis associated transcription factor	NM_006722	523	1.94	1455214_at	2231	2.0738
DHTKD1	55526	dehydrogenase E1 and transketolase domain containing 1	NM_018706	523	-1.94	1457027_at	7628	-1.459
NDNF	79625	neuron derived neurotrophic factor	NM_024574	523	-1.94	1453225_at	6620	-1.5161
FGF1	2246	fibroblast growth factor 1	NR_026695	523	1.94	1450869_at	759	2.9779
STUM	375057	stum, mechanosensory transduction mediator homolog	NM_001003665	534	-1.93	1440534_at	3450	1.8265
HTATIP2	10553	HIV-1 Tat interactive protein 2	NM_001098522	534	1.93	1451814_a_at	8400	1.4247
ISLR2	57611	immunoglobulin superfamily containing leucine rich repeat 2	NM_001130136	534	-1.93	1434421_at	606	-3.2212
FYB1	2533	FYN binding protein 1	NM_001465	534	1.93	1435144_at	14054	1.2592
NRGN	4900	neurogranin	NM_006176	534	-1.93	1423231_at	4312	1.7106
JPT1	51155	Jupiter microtubule associated homolog 1	NM_016185	534	-1.93	1448180_a_at	1034	-2.6836
TTC9B	148014	tetratricopeptide repeat domain 9B	NM_152479	534	-1.93	1429416_at	2629	-1.9764
DNAJC21	134218	DnaJ heat shock protein family (Hsp40) member C21	NM_194283	534	1.93	1420219_at	14680	1.2479
SLAIN1	122060	SLAIN motif family member 1	NM_001040153	547	1.92	1424824_at	2909	-1.9244
ACAN	176	aggrecan	NM_013227	547	-1.92	1449827_at	4286	-1.7143
44082	23176	septin 8	NM_015146	547	1.92	1456885_at	395	3.7747
MAGOHB	55110	mago homolog B, exon junction complex core component	NM_018048	547	1.92	1450943_at	15720	-1.2306
CYBRD1	79901	cytochrome b reductase 1	NM_024843	547	1.92	1460604_at	816	-2.8968
TMEM65	157378	transmembrane protein 65	NM_194291	547	-1.92	1452942_at	7040	-1.491
MDK	4192	midkine	NM_001012334	557	-1.91	1416006_at	2467	-2.0112
LONRF3	79836	LON peptidase N-terminal domain and ring finger 3	NM_001031855	557	1.91	1436200_at	2063	2.1284
C12orf75	387882	chromosome 12 open reading frame 75	NM_001145199	557	-1.91	1452840_at	2169	-2.0921
ERBB3	2065	erb-b2 receptor tyrosine kinase 3	NM_001982	557	1.91	1434606_at	501	3.4848
CUTC	51076	cutC copper transporter	NM_015960	557	1.91	1418473_at	11240	1.3246
NR1D1	9572	nuclear receptor subfamily 1 group D member 1	NM_021724	557	-1.91	1426464_at	11341	1.3218
NLGN3	54413	neuroligin 3	NM_181303	557	-1.91	1436135_at	17555	-1.2025
NXPE3	91775	neurexophilin and PC-esterase domain family member 3	NM_001134456	568	1.9	1436941_at	17029	1.2104
ELL2	22936	elongation factor for RNA polymerase II 2	NM_012081	568	1.9	1450744_at	5127	1.625
COL26A1	136227	collagen type XXVI alpha 1 chain	NM_133457	568	-1.9	1425310_a_at	279	-4.265
TSPAN4	7106	tetraspanin 4	NM_001025237	572	-1.89	1448276_at	930	-2.7707
LIPA	3988	lipase A, lysosomal acid type	NM_001127605	572	1.89	1423141_at	11646	1.3136
DAG1	1605	dystroglycan 1	NM_001177634	572	-1.89	1426778_at	9553	-1.3783
LEFTY2	7044	left-right determination factor 2	NM_003240	572	1.89	1436227_at	1006	-2.703
VCAN	1462	versican	NM_004385	572	-1.89	1427256_at	468	-3.5604
GCA	25801	grancalcin	NM_012198	572	1.89	1424698_s_at	12468	-1.2931
SETBP1	26040	SET binding protein 1	NM_015559	572	-1.89	1458575_at	11812	-1.3094
PODXL2	50512	podocalyxin like 2	NM_015720	572	-1.89	1455622_at	1217	-2.5281
MLXIPL	51085	MLX interacting protein like	NM_032951	572	1.89	1419185_a_at	16083	1.2243
TP53I11	9537	tumor protein p53 inducible protein 11	NM_001076787	587	-1.88	1436919_at	11817	1.3093
AHR	196	aryl hydrocarbon receptor	NM_001621	587	1.88	1422631_at	5181	-1.6203
ZNF22	7570	zinc finger protein 22	NM_006963	587	-1.88	1451244_a_at	6746	-1.5083
ADAMTS3	9508	ADAM metallopeptidase with thrombospondin type 1 motif 3	NM_014243	587	-1.88	1441693_at	12188	-1.2998
PAK5	57144	p21 (RAC1) activated kinase 5	NM_020341	587	-1.88	1455847_at	2132	-2.1058
MGAT4B	11282	mannosyl (alpha-1,3-)-glycoprotein beta-1,4-N-acetylglucosaminyltransferase, isozyme B	NM_054013	587	-1.88	1424720_at	2069	-2.1268
NFATC3	4775	nuclear factor of activated T cells 3	NM_173163	587	1.88	1419976_s_at	6774	-1.5068
ARSB	411	arylsulfatase B	NM_000046	598	-1.87	1429190_at	6526	1.5221
KLF6	1316	Kruppel like factor 6	NM_001300	598	-1.87	1433508_at	2410	-2.0238
CHML	1122	CHM like, Rab escort protein 2	NM_001821	598	-1.87	1435926_at	690	-3.0606
ITPKB	3707	inositol-trisphosphate 3-kinase B	NM_002221	598	1.87	1435272_at	7376	1.4731
AP3B1	8546	adaptor related protein complex 3 beta 1 subunit	NM_003664	598	1.87	1450915_at	3639	1.7957
RAB31	11031	RAB31, member RAS oncogene family	NM_006868	598	-1.87	1416165_at	10217	-1.3551
ZC3H11A	9877	zinc finger CCCH-type containing 11A	NM_014827	598	1.87	1426360_at	5469	1.5968
PLLP	51090	plasmolipin	NM_015993	598	1.87	1448945_at	7860	1.447
TMBIM1	64114	transmembrane BAX inhibitor motif containing 1	NM_022152	598	1.87	1417162_at	3064	1.8958
PSD2	84249	pleckstrin and Sec7 domain containing 2	NM_032289	598	-1.87	1428268_at	8290	-1.4292
PTP4A2	8073	protein tyrosine phosphatase type IVA, member 2	NM_080391	598	1.87	1460707_at	13842	-1.2633
ZNF334	55713	zinc finger protein 334	NM_199441	598	-1.87	1420110_s_at	7386	-1.4724
LMNB1	4001	lamin B1	NM_005573	613	-1.86	1423520_at	408	-3.7438
GALNT6	11226	polypeptide N-acetylgalactosaminyltransferase 6	NM_007210	613	1.86	1434399_at	6492	1.5236
CREB3L1	90993	cAMP responsive element binding protein 3 like 1	NM_052854	613	-1.86	1419295_at	10120	-1.3582
CAST	831	calpastatin	NM_001042440	623	1.85	1451413_at	6728	-1.5094
TENM1	10178	teneurin transmembrane protein 1	NM_001163278	623	-1.85	1421508_at	13216	-1.2769
GLUL	2752	glutamate-ammonia ligase	NM_002065	623	-1.85	1426235_a_at	815	2.8989
EGFR	1956	epidermal growth factor receptor	NM_005228	623	-1.85	1435888_at	1807	-2.2267
HSPA1B	3304	heat shock protein family A (Hsp70) member 1B	NM_005346	623	-1.85	1427126_at	1059	2.6627
CA5B	11238	carbonic anhydrase 5B	NM_007220	623	1.85	1447928_at	6213	-1.5422
ERBIN	55914	erbb2 interacting protein	NM_018695	623	1.85	1439638_at	4045	-1.7426
SCPEP1	59342	serine carboxypeptidase 1	NM_021626	623	1.85	1455908_a_at	3213	-1.8682
FXYD7	53822	FXYD domain containing ion transport regulator 7	NM_022006	623	-1.85	1419200_at	471	-3.5585
SLCO5A1	81796	solute carrier organic anion transporter family member 5A1	NM_030958	623	-1.85	1440874_at	206	-4.7225
PSRC1	84722	proline and serine rich coiled-coil 1	NM_032636	623	1.85	1425416_s_at	16036	1.2252
NEK7	140609	NIMA related kinase 7	NM_133494	623	1.85	1416816_at	3527	1.8133
ITGB4	3691	integrin subunit beta 4	NM_000213	638	1.84	1427387_a_at	7214	1.4817
RNLS	55328	renalase, FAD dependent amine oxidase	NM_001031709	638	1.84	1453180_at	15297	-1.2376
ID4	3400	inhibitor of DNA binding 4, HLH protein	NM_001546	638	-1.84	1423260_at	5995	1.5591
ITGA8	8516	integrin subunit alpha 8	NM_003638	638	1.84	1427489_at	337	4.0077
RND3	390	Rho family GTPase 3	NM_005168	638	-1.84	1416700_at	1284	-2.4859
AK2	204	adenylate kinase 2	NM_013411	638	1.84	1448450_at	8624	-1.4151
MEX3B	84206	mex-3 RNA binding family member B	NM_032246	638	-1.84	1437152_at	2218	-2.0782
FRMD3	257019	FERM domain containing 3	NM_174938	638	-1.84	1437075_at	131	-5.796
NCKAP5	344148	NCK associated protein 5	NM_207363	638	-1.84	1444086_at	483	-3.5281
HSF4	3299	heat shock transcription factor 4	NM_001040667	650	1.83	1425786_a_at	17571	1.2023
ITPR2	3709	inositol 1,4,5-trisphosphate receptor type 2	NM_002223	650	-1.83	1421678_at	13819	1.2637
LAMC1	3915	laminin subunit gamma 1	NM_002293	650	-1.83	1423885_at	8830	-1.4067
MPZL1	9019	myelin protein zero like 1	NM_003953	650	-1.83	1428167_a_at	799	-2.9181
TPPP	11076	tubulin polymerization promoting protein	NM_007030	650	1.83	1452766_at	700	3.0464
FGFR1OP2	26127	FGFR1 oncogene partner 2	NM_015633	650	1.83	1423591_at	2729	1.957
SH2B2	10603	SH2B adaptor protein 2	NM_020979	650	-1.83	1450718_at	1239	-2.5169
SLC45A3	85414	solute carrier family 45 member 3	NM_033102	650	1.83	1426663_s_at	16940	1.2116
CAPN3	825	calpain 3	NR_027911	650	1.83	1433681_x_at	667	3.0926
FAM13C	220965	family with sequence similarity 13 member C	NM_001143773	662	1.82	1460476_s_at	1801	2.2288
FXYD6	53826	FXYD domain containing ion transport regulator 6	NM_001164836	662	-1.82	1417343_at	504	-3.473
MSI1	4440	musashi RNA binding protein 1	NM_002442	662	-1.82	1452287_at	1407	-2.4083
EZR	7430	ezrin	NM_003379	662	-1.82	1450850_at	5824	-1.5709
TJP2	9414	tight junction protein 2	NM_004817	662	1.82	1434599_a_at	7575	-1.4614
OMD	4958	osteomodulin	NM_005014	662	1.82	1418745_at	16378	1.2197
LASP1	3927	LIM and SH3 protein 1	NM_006148	662	-1.82	1438634_x_at	3683	-1.7881
SLC25A32	81034	solute carrier family 25 member 32	NM_030780	662	1.82	1429462_at	6085	1.5524
C1QTNF4	114900	C1q and TNF related 4	NM_031909	662	-1.82	1417050_at	3480	1.8214
KCNH1	3756	potassium voltage-gated channel subfamily H member 1	NM_172362	662	1.82	1435994_at	3134	1.8839
ZNF428	126299	zinc finger protein 428	NM_182498	662	-1.82	1424490_at	6251	-1.5396
KLHL23	151230	kelch like family member 23	BC016950	677	-1.81	1435743_at	4515	-1.6879
NECTIN2	5819	nectin cell adhesion molecule 2	NM_001042724	677	-1.81	1424456_at	644	-3.1341
ITPR1	3708	inositol 1,4,5-trisphosphate receptor type 1	NM_001168272	677	1.81	1417279_at	381	3.8166
ME1	4199	malic enzyme 1	NM_002395	677	1.81	1416632_at	2745	-1.9548
VAMP3	9341	vesicle associated membrane protein 3	NM_004781	677	1.81	1456245_x_at	9406	-1.3841
AIF1	199	allograft inflammatory factor 1	NM_004847	677	1.81	1418204_s_at	9666	1.3746
SLC16A2	6567	solute carrier family 16 member 2	NM_006517	677	-1.81	1418446_at	3509	-1.8159
STXBP3	6814	syntaxin binding protein 3	NM_007269	677	1.81	1416653_at	7361	1.4736
RNPEPL1	57140	arginyl aminopeptidase like 1	NM_018226	677	-1.81	1454753_at	9287	-1.3893
IQCA1	79781	IQ motif containing with AAA domain 1	NM_024726	677	1.81	1435992_at	2802	1.9459
FRMD5	84978	FERM domain containing 5	NM_032892	677	1.81	1436243_at	8642	-1.4143
DGKD	8527	diacylglycerol kinase delta	NM_152879	677	-1.81	1454655_at	2904	1.9248
TUBB2A	7280	tubulin beta 2A class IIa	NM_001069	697	-1.8	1427347_s_at	10951	-1.3328
LCP1	3936	lymphocyte cytosolic protein 1	NM_002298	697	1.8	1415983_at	3942	-1.7542
MGST2	4258	microsomal glutathione S-transferase 2	NM_002413	697	1.8	1452592_at	10358	1.3504
PDGFRB	5159	platelet derived growth factor receptor beta	NM_002609	697	-1.8	1436970_a_at	4633	-1.6752
MAP2K1	5604	mitogen-activated protein kinase kinase 1	NM_002755	697	1.8	1416351_at	535	3.3889
PLTP	5360	phospholipid transfer protein	NM_006227	697	-1.8	1456424_s_at	6450	-1.5263
TSPAN12	23554	tetraspanin 12	NM_012338	697	-1.8	1454604_s_at	10116	-1.3583
TMEM98	26022	transmembrane protein 98	NM_015544	697	1.8	1424133_at	15847	-1.2285
MTRR	4552	5-methyltetrahydrofolate-homocysteine methyltransferase reductase	NM_002454	707	1.79	1452110_at	5698	1.5793
ANXA7	310	annexin A7	NM_004034	707	1.79	1416137_at	12870	1.2838
EPS8	2059	epidermal growth factor receptor pathway substrate 8	NM_004447	707	-1.79	1422823_at	10603	-1.343
FGD1	2245	FYVE, RhoGEF and PH domain containing 1	NM_004463	707	-1.79	1437369_at	5587	-1.588
SLC1A6	6511	solute carrier family 1 member 6	NM_005071	707	-1.79	1418933_at	5176	-1.6207
SLC40A1	30061	solute carrier family 40 member 1	NM_014585	707	-1.79	1417061_at	1743	-2.2494
MTFR1	9650	mitochondrial fission regulator 1	NM_014637	707	1.79	1451536_at	2529	-1.9958
CAPS2	84698	calcyphosine 2	NM_032606	707	1.79	1441845_at	4456	-1.6942
KLHL23	151230	kelch like family member 23	NM_144711	707	-1.79
CAT	847	catalase	NM_001752	719	-1.78	1416429_a_at	1706	-2.2623
CDK18	5129	cyclin dependent kinase 18	NM_002596	719	1.78	1449151_at	6029	1.5566
GNA12	2768	G protein subunit alpha 12	NM_007353	719	-1.78	1455008_at	3815	-1.7703
GOLM1	51280	golgi membrane protein 1	NM_016548	719	-1.78	1415698_at	8225	1.4318
MFAP3L	9848	microfibril associated protein 3 like	NM_021647	719	1.78	1453607_at	7987	1.4418
SAV1	60485	salvador family WW domain containing protein 1	NM_021818	719	1.78	1448204_at	9789	-1.3698
ANGEL2	90806	angel homolog 2	NM_144567	719	1.78	1431606_a_at	5369	1.6047
MBNL2	10150	muscleblind like splicing regulator 2	NM_144778	719	1.78	1436858_at	652	3.1215
CCDC50	152137	coiled-coil domain containing 50	NM_178335	719	-1.78	1433995_s_at	3258	-1.8564
C17orf58	284018	chromosome 17 open reading frame 58	NM_181656	719	-1.78	1428809_at	11451	-1.3188
CPOX	1371	coproporphyrinogen oxidase	NM_000097	732	1.77	1422493_at	8717	1.4114
ALDH1A3	220	aldehyde dehydrogenase 1 family member A3	NM_000693	732	1.77	1448789_at	11303	-1.323
CCDC88C	440193	coiled-coil domain containing 88C	NM_001080414	732	-1.77	1427138_at	1021	-2.6934
KCNA6	3742	potassium voltage-gated channel subfamily A member 6	NM_002235	732	-1.77	1456954_at	11435	-1.3191
PLPP1	8611	phospholipid phosphatase 1	NM_003711	732	1.77	1422620_s_at	8841	-1.4063
SALL2	6297	spalt like transcription factor 2	NM_005407	732	-1.77	1416638_at	14713	-1.2474
CIB2	10518	calcium and integrin binding family member 2	NM_006383	732	-1.77	1422852_at	3499	-1.8176
MGAT4C	25834	MGAT4 family member C	NM_013244	732	-1.77	1421178_at	6820	-1.5044
ADCY1	107	adenylate cyclase 1	NM_021116	732	-1.77	1456487_at	1318	2.464
PLXNA2	5362	plexin A2	NM_025179	732	-1.77	1455037_at	1488	-2.3583
MGAT5B	146664	mannosyl (alpha-1,6-)-glycoprotein beta-1,6-N-acetyl-glucosaminyltransferase, isozyme B	NM_144677	732	-1.77	1434531_at	11321	-1.3226
LSM14B	149986	LSM family member 14B	NM_144703	732	-1.77	1455155_at	10391	-1.3494
AFAP1L2	84632	actin filament associated protein 1 like 2	NM_001001936	749	-1.76	1436870_s_at	1368	-2.4356
MED7	9443	mediator complex subunit 7	NM_001100816	749	1.76	1417564_at	16675	-1.2156
AP3S1	1176	adaptor related protein complex 3 sigma 1 subunit	NM_001284	749	1.76	1422593_at	3889	-1.7609
SLC1A3	6507	solute carrier family 1 member 3	NM_004172	749	-1.76	1440491_at	5824	-1.5709
ZDHHC8	29801	zinc finger DHHC-type containing 8	NM_013373	749	-1.76	1436468_at	8116	1.436
ZNF423	23090	zinc finger protein 423	NM_015069	749	-1.76	1419380_at	6609	-1.5166
EVL	51466	Enah/Vasp-like	NM_016337	749	-1.76	1434920_a_at	1431	-2.3959
CMC2	56942	C-X9-C motif containing 2	NM_020188	749	1.76	1432484_at	17470	1.2037
OSBPL5	114879	oxysterol binding protein like 5	NM_020896	749	-1.76	1425391_a_at	747	-2.991
PARVG	64098	parvin gamma	NM_022141	749	1.76	1416875_at	2344	2.0416
PLPPR2	64748	phospholipid phosphatase related 2	NM_022737	749	-1.76	1424757_at	16201	1.2225
DEPTOR	64798	DEP domain containing MTOR interacting protein	NM_022783	749	1.76	1451348_at	6938	-1.4978
PIP4K2C	79837	phosphatidylinositol-5-phosphate 4-kinase type 2 gamma	NM_024779	749	1.76	1416387_at	2865	1.9336
ANKRD40	91369	ankyrin repeat domain 40	NM_052855	749	1.76	1435322_at	3271	1.8542
FAM171A2	284069	family with sequence similarity 171 member A2	NM_198475	749	-1.76	1436403_at	5317	-1.6097
CMAHP	8418	cytidine monophospho-N-acetylneuraminic acid hydroxylase, pseudogene	NR_002174	749	1.76	1447019_at	15929	1.2271
MTMR2	8898	myotubularin related protein 2	NR_023356	749	1.76	1425460_at	9215	-1.3924
LYN	4067	LYN proto-oncogene, Src family tyrosine kinase	NM_002350	774	-1.75	1451318_a_at	4512	-1.688
MMP15	4324	matrix metallopeptidase 15	NM_002428	774	-1.75	1422597_at	2544	-1.992
NTSR1	4923	neurotensin receptor 1	NM_002531	774	-1.75	1420799_at	753	-2.9819
TFR2	7036	transferrin receptor 2	NM_003227	774	-1.75	1459994_x_at	10973	-1.3321
DPM1	8813	dolichyl-phosphate mannosyltransferase subunit 1, catalytic	NM_003859	774	1.75	1419353_at	3419	1.832
TSPAN2	10100	tetraspanin 2	NM_005725	774	-1.75	1424567_at	922	2.7757
MFSD6	54842	major facilitator superfamily domain containing 6	NM_017694	774	1.75	1419124_at	15265	1.2381
TMEM132A	54972	transmembrane protein 132A	NM_017870	774	-1.75	1416845_at	10555	-1.3445
GRAMD1A	57655	GRAM domain containing 1A	NM_020895	774	-1.75	1416708_a_at	8452	-1.4224
CCDC90B	60492	coiled-coil domain containing 90B	NM_021825	774	1.75	1428505_at	5887	-1.5672
CAB39L	81617	calcium binding protein 39 like	NM_030925	774	1.75	1449966_s_at	16289	-1.2211
SFXN5	94097	sideroflexin 5	NM_144579	774	-1.75	1436618_at	12639	1.2891
ZNF362	149076	zinc finger protein 362	NM_152493	774	-1.75	1435087_at	3755	-1.7779
SMIM12	113444	small integral membrane protein 12	NM_001164824	794	1.74	1449189_at	10778	1.3384
MR1	3140	major histocompatibility complex, class I-related	NM_001531	794	1.74	1421898_a_at	15033	1.2419
CSNK1E	1454	casein kinase 1 epsilon	NM_001894	794	-1.74	1417176_at	1757	-2.2446
KDSR	2531	3-ketodihydrosphingosine reductase	NM_002035	794	1.74	1440331_at	15250	1.2383
CASK	8573	calcium/calmodulin dependent serine protein kinase	NM_003688	794	-1.74	1455406_at	4092	-1.735
SLCO3A1	28232	solute carrier organic anion transporter family member 3A1	NM_013272	794	1.74	1448918_at	3131	-1.8846
HABP4	22927	hyaluronan binding protein 4	NM_014282	794	1.74	1430869_a_at	7758	1.4527
ANKRD6	22881	ankyrin repeat domain 6	NM_014942	794	-1.74	1421386_at	6137	1.5489
NIPSNAP3B	55335	nipsnap homolog 3B	NM_018376	794	1.74	1448967_at	1595	-2.3102
RNF130	55819	ring finger protein 130	NM_018434	794	1.74	1435489_at	10203	-1.3555
DLX1	1745	distal-less homeobox 1	NM_178120	794	-1.74	1449470_at	2611	-1.9782
FN1	2335	fibronectin 1	NM_212482	794	-1.74	1426642_at	670	-3.0858
AOAH	313	acyloxyacyl hydrolase	NM_001177506	811	1.73	1431989_at	17460	1.2038
IGFBP4	3487	insulin like growth factor binding protein 4	NM_001552	811	-1.73	1423756_s_at	613	-3.203
E2F5	1875	E2F transcription factor 5	NM_001951	811	-1.73	1417444_at	8599	-1.4165
PSME2	5721	proteasome activator subunit 2	NM_002818	811	1.73	1417189_at	9235	-1.3916
B4GALT2	8704	beta-1,4-galactosyltransferase 2	NM_003780	811	-1.73	1418080_at	3758	-1.7775
ANXA3	306	annexin A3	NM_005139	811	1.73	1460330_at	8844	-1.4062
TFDP1	7027	transcription factor Dp-1	NM_007111	811	-1.73	1423241_a_at	12374	-1.2953
GRAMD4	23151	GRAM domain containing 4	NM_015124	811	-1.73	1452151_at	3987	-1.749
LRIG1	26018	leucine rich repeats and immunoglobulin like domains 1	NM_015541	811	-1.73	1449893_a_at	1479	-2.3624
PGPEP1	54858	pyroglutamyl-peptidase I	NM_017712	811	1.73	1418329_at	7182	-1.4835
GRIK1	2897	glutamate ionotropic receptor kainate type subunit 1	NM_175611	811	-1.73	1427676_a_at	992	-2.7136
PRR18	285800	proline rich 18	NM_175922	811	1.73	1455392_at	8675	1.4128
KCTD21	283219	potassium channel tetramerization domain containing 21	NM_001029859	831	-1.72	1435692_at	11105	1.3285
POC5	134359	POC5 centriolar protein	NM_001099271	831	1.72	1419264_at	14777	1.2462
HSBP1	3281	heat shock factor binding protein 1	NM_001537	831	-1.72	1423906_at	8262	-1.4305
SCN2B	6327	sodium voltage-gated channel beta subunit 2	NM_004588	831	1.72	1430648_at	204	4.7524
PRKD3	23683	protein kinase D3	NM_005813	831	-1.72	1428230_at	1887	-2.1904
NAB1	4664	NGFI-A binding protein 1	NM_005966	831	-1.72	1417624_at	5939	-1.5632
DPYSL4	10570	dihydropyrimidinase like 4	NM_006426	831	-1.72	1418298_s_at	1220	-2.5264
PHLDA1	22822	pleckstrin homology like domain family A member 1	NM_007350	831	-1.72	1418835_at	3627	-1.7967
COPZ2	51226	coatomer protein complex subunit zeta 2	NM_016429	831	1.72	1418455_at	16271	1.2214
HDAC11	79885	histone deacetylase 11	NM_024827	831	1.72	1454803_a_at	8043	1.439
SLC35B4	84912	solute carrier family 35 member B4	NM_032826	831	1.72	1416550_at	8808	1.4075
SLC25A51	92014	solute carrier family 25 member 51	NR_024873	831	-1.72	1433816_at	17659	1.2009
EPHX1	2052	epoxide hydrolase 1	NM_000120	851	1.71	1422438_at	5862	1.5686
MTUS1	57509	microtubule associated scaffold protein 1	NM_001001924	851	1.71	1436501_at	1984	-2.151
PCDH17	27253	protocadherin 17	NM_001040429	851	-1.71	1436920_at	7717	1.4548
USP6NL	9712	USP6 N-terminal like	NM_014688	851	-1.71	1455580_at	5402	-1.6021
DLL3	10683	delta like canonical Notch ligand 3	NM_016941	851	-1.71	1449236_at	4561	-1.6829
NAV1	89796	neuron navigator 1	NM_020443	851	-1.71	1436907_at	413	-3.7306
MARCKSL1	65108	MARCKS like 1	NM_023009	851	-1.71	1415922_s_at	351	-3.9573
PRADC1	84279	protease associated domain containing 1	NM_032319	851	1.71	1429122_a_at	11623	-1.3142
LIX1	167410	limb and CNS expressed 1	NM_153234	851	-1.71	1421180_at	3345	1.8435
TMPO	7112	thymopoietin	NM_001032283	863	-1.7	1428976_at	496	-3.5066
CA10	56934	carbonic anhydrase 10	NM_001082533	863	-1.7	1424547_at	3183	1.8735
AIF1L	83543	allograft inflammatory factor 1 like	NM_001185095	863	1.7	1451287_s_at	1332	-2.453
SATB1	6304	SATB homeobox 1	NM_001195470	863	-1.7	1416008_at	7142	-1.4857
COL6A1	1291	collagen type VI alpha 1 chain	NM_001848	863	-1.7	1448590_at	4795	-1.6565
PFKFB3	5209	6-phosphofructo-2-kinase/fructose-2,6-biphosphatase 3	NM_004566	863	1.7	1416432_at	1903	-2.1828
PITPNM1	9600	phosphatidylinositol transfer protein membrane associated 1	NM_004910	863	-1.7	1438854_x_at	14645	1.2484
TMEM165	55858	transmembrane protein 165	NM_018475	863	1.7	1415741_at	16763	-1.2143
BACH2	60468	BTB domain and CNC homolog 2	NM_021813	863	-1.7	1437667_a_at	268	-4.3429
ADIPOR2	79602	adiponectin receptor 2	NM_024551	863	1.7	1434329_s_at	6305	-1.5353
NSRP1	84081	nuclear speckle splicing regulatory protein 1	NM_032141	863	1.7	1439046_at	7553	1.4626
GPRIN1	114787	G protein regulated inducer of neurite outgrowth 1	NM_052899	863	-1.7	1451250_at	12691	1.288
FAM167A	83648	family with sequence similarity 167 member A	NM_053279	863	-1.7	1455872_at	316	-4.0982
SPSB4	92369	splA/ryanodine receptor domain and SOCS box containing 4	NM_080862	863	-1.7	1451418_a_at	519	-3.4304
VANGL1	81839	VANGL planar cell polarity protein 1	NM_138959	863	-1.7	1441097_at	5830	-1.5705
PTPDC1	138639	protein tyrosine phosphatase domain containing 1	NM_152422	863	1.7	1445362_at	13028	1.2808
LIX1L	128077	limb and CNS expressed 1 like	NM_153713	863	-1.7	1433812_at	5008	-1.6353
MCC	4163	mutated in colorectal cancers	NM_001085377	886	-1.69	1459524_at	9137	1.3952
RBPJ	3516	recombination signal binding protein for immunoglobulin kappa J region	NM_005349	886	1.69	1454896_at	2517	-1.9978
RAP1GAP2	23108	RAP1 GTPase activating protein 2	NM_015085	886	-1.69	1434754_at	2603	1.9805
ABHD6	57406	abhydrolase domain containing 6	NM_020676	886	1.69	1419103_a_at	3594	1.8028
NR2F2	7026	nuclear receptor subfamily 2 group F member 2	NM_021005	886	-1.69	1416160_at	2522	-1.9973
PAX6	5080	paired box 6	NM_000280	897	-1.68	1419271_at	8396	-1.4248
CCND2	894	cyclin D2	NM_001759	897	-1.68	1434745_at	1025	-2.6886
ID2	3398	inhibitor of DNA binding 2	NM_002166	897	-1.68	1453596_at	3987	-1.749
FOXG1	2290	forkhead box G1	NM_005249	897	-1.68	1418357_at	11018	-1.3308
EIF5A2	56648	eukaryotic translation initiation factor 5A2	NM_020390	897	1.68	1438256_at	5463	1.5971
HIST1H2AE	3012	histone cluster 1 H2A family member e	NM_021052	897	-1.68	1438009_at	437	-3.6593
FA2H	79152	fatty acid 2-hydroxylase	NM_024306	897	1.68	1426960_a_at	845	2.8667
VOPP1	81552	VOPP1, WBP1/VOPP1 family member	NM_030796	897	-1.68	1451127_at	5178	-1.6205
MARK4	57787	microtubule affinity regulating kinase 4	NM_031417	897	-1.68	1456618_at	5574	1.5889
ACOT9	23597	acyl-CoA thioesterase 9	NM_001037171	914	-1.67	1418073_at	2278	-2.0608
ATP1B2	482	ATPase Na+/K+ transporting subunit beta 2	NM_001678	914	-1.67	1422009_at	4149	1.7286
MKI67	4288	marker of proliferation Ki-67	NM_002417	914	-1.67	1426817_at	23	-11.8604
SOCS6	9306	suppressor of cytokine signaling 6	NM_004232	914	1.67	1435492_at	8392	-1.4249
SLC20A1	6574	solute carrier family 20 member 1	NM_005415	914	1.67	1438824_at	7916	-1.445
STK3	6788	serine/threonine kinase 3	NM_006281	914	1.67	1418512_at	10931	-1.3335
YPEL1	29799	yippee like 1	NM_013313	914	-1.67	1421048_a_at	4834	-1.6536
CBX6	23466	chromobox 6	NM_014292	914	-1.67	1424407_s_at	4947	1.6417
COLGALT2	23127	collagen beta(1-O)galactosyltransferase 2	NM_015101	914	1.67	1437930_at	13221	-1.2768
TMEM38B	55151	transmembrane protein 38B	NM_018112	914	1.67	1456544_at	2085	2.1224
TULP4	56995	tubby like protein 4	NM_020245	914	1.67	1434585_at	2935	-1.9206
SCUBE2	57758	signal peptide, CUB domain and EGF like domain containing 2	NM_020974	914	-1.67	1453486_a_at	6643	-1.5145
IGSF21	84966	immunoglobin superfamily member 21	NM_032880	914	-1.67	1433950_at	1396	-2.4178
PIGU	128869	phosphatidylinositol glycan anchor biosynthesis class U	NM_080476	914	1.67	1439350_s_at	17516	-1.203
RSPH1	89765	radial spoke head 1 homolog	NM_080860	914	-1.67	1417643_at	14602	1.2491
RFX3	5991	regulatory factor X3	NM_134428	914	-1.67	1425413_at	4074	1.738
CARMIL3	90668	capping protein regulator and myosin 1 linker 3	NM_138360	914	-1.67	1436010_at	3283	-1.8527
GPR26	2849	G protein-coupled receptor 26	NM_153442	914	-1.67	1440623_at	9454	1.3823
NAV2	89797	neuron navigator 2	NM_182964	914	-1.67	1435981_at	8458	-1.422
ATAT1	79969	alpha tubulin acetyltransferase 1	NM_001031722	936	-1.66	1452979_at	560	-3.3272
MAPK3	5595	mitogen-activated protein kinase 3	NM_001040056	936	1.66	1427060_at	8059	1.4385
VCAM1	7412	vascular cell adhesion molecule 1	NM_001078	936	-1.66	1448162_at	3028	-1.9031
CAV1	857	caveolin 1	NM_001172895	936	-1.66	1449145_a_at	1131	-2.603
BICD1	636	BICD cargo adaptor 1	NM_001714	936	-1.66	1437548_at	6660	-1.5134
ABCC5	10057	ATP binding cassette subfamily C member 5	NM_005688	936	1.66	1435683_a_at	11105	1.3285
CPLX1	10815	complexin 1	NM_006651	936	1.66	1417747_at	8355	1.4266
TXNL4A	10907	thioredoxin like 4A	NM_006701	936	1.66	1433698_a_at	14892	1.2446
CLN6	54982	CLN6, transmembrane ER protein	NM_017882	936	1.66	1454837_at	9865	1.3667
RNF26	79102	ring finger protein 26	NM_032015	936	1.66	1423650_at	8940	-1.4026
RTL6	84247	retrotransposon Gag like 6	NM_032287	936	-1.66	1423673_at	12927	-1.2827
PPP1R14A	94274	protein phosphatase 1 regulatory inhibitor subunit 14A	NM_033256	936	1.66	1418086_at	2551	1.9906
DACH1	1602	dachshund family transcription factor 1	NM_080759	936	-1.66	1433743_at	1623	-2.2964
SEMA6D	80031	semaphorin 6D	NM_153618	936	-1.66	1453055_at	4987	-1.6374
PTGDS	5730	prostaglandin D2 synthase	NM_000954	960	1.65	1423860_at	251	4.43
SHTN1	57698	shootin 1	NM_001127211	960	1.65	1429055_at	324	-4.0699
PER1	5187	period circadian regulator 1	NM_002616	960	-1.65	1449851_at	6754	1.5079
RPS6KA1	6195	ribosomal protein S6 kinase A1	NM_002953	960	1.65	1416896_at	5075	-1.6293
TFRC	7037	transferrin receptor	NM_003234	960	-1.65	1452661_at	8251	-1.4308
CDH6	1004	cadherin 6	NM_004932	960	-1.65	1442257_at	2262	-2.0641
TIAM2	26230	T cell lymphoma invasion and metastasis 2	NM_012454	960	-1.65	1423186_at	1091	2.6374
TATDN2	9797	TatD DNase domain containing 2	NM_014760	960	-1.65	1454769_at	13600	-1.2683
WBP1L	54838	WW domain binding protein 1 like	NM_017787	960	-1.65	1433717_at	13902	-1.2622
FRAS1	80144	Fraser extracellular matrix complex subunit 1	NM_025074	960	-1.65	1439019_at	3439	-1.8281
SIK3	23387	SIK family kinase 3	NM_025164	960	1.65	1441947_x_at	10259	1.354
SCLT1	132320	sodium channel and clathrin linker 1	NM_144643	960	-1.65	1455608_at	7098	-1.4886
KLHDC1	122773	kelch domain containing 1	NM_172193	960	1.65	1443932_at	5187	1.6199
DIP2B	57609	disco interacting protein 2 homolog B	NM_173602	960	1.65	1434335_at	14940	-1.2435
GPAT2	150763	glycerol-3-phosphate acyltransferase 2, mitochondrial	NM_207328	960	1.65	1456208_at	12999	1.2813
CIART	148523	circadian associated repressor of transcription	BC027999	984	-1.64	1435188_at	8208	1.4325
CD53	963	CD53 molecule	NM_000560	984	1.64	1448617_at	10069	1.3598
GSN	2934	gelsolin	NM_001127663	984	1.64	1437171_x_at	658	3.1098
TLE3	7090	transducin like enhancer of split 3	NM_005078	984	-1.64	1419655_at	2872	-1.9322
EPHA3	2042	EPH receptor A3	NM_005233	984	-1.64	1425575_at	2868	-1.9328
NOTCH1	4851	notch 1	NM_017617	984	-1.64	1418634_at	2939	-1.9191
ZMIZ1	57178	zinc finger MIZ-type containing 1	NM_020338	984	-1.64	1441823_at	1223	-2.5257
OSTC	58505	oligosaccharyltransferase complex non-catalytic subunit	NM_021227	984	1.64	1449139_at	6515	-1.5227
PKNOX2	63876	PBX/knotted 1 homeobox 2	NM_022062	984	-1.64	1428017_at	9970	1.3637
SLC3A2	6520	solute carrier family 3 member 2	NM_001012661	1003	-1.63	1425364_a_at	6462	-1.5254
TRIOBP	11078	TRIO and F-actin binding protein	NM_001039141	1003	-1.63	1427447_a_at	2595	-1.982
GPC3	2719	glypican 3	NM_001164617	1003	-1.63	1450990_at	10834	-1.3368
CINP	51550	cyclin dependent kinase 2 interacting protein	NM_001177611	1003	1.63	1425830_a_at	16717	-1.215
GCLC	2729	glutamate-cysteine ligase catalytic subunit	NM_001498	1003	1.63	1455959_s_at	11772	1.3104
PRELP	5549	proline and arginine rich end leucine rich repeat protein	NM_002725	1003	1.63	1416321_s_at	5850	1.5695
PIK3R3	8503	phosphoinositide-3-kinase regulatory subunit 3	NM_003629	1003	-1.63	1456482_at	8086	-1.4374
MYT1	4661	myelin transcription factor 1	NM_004535	1003	-1.63	1422773_at	5700	-1.5791
CBFA2T2	9139	CBFA2/RUNX1 translocation partner 2	NM_005093	1003	-1.63	1441615_at	4251	-1.7188
KIF1C	10749	kinesin family member 1C	NM_006612	1003	1.63	1424746_at	9988	1.363
FGL2	10875	fibrinogen like 2	NM_006682	1003	1.63	1421855_at	1661	-2.2826
CDC42EP2	10435	CDC42 effector protein 2	NM_006779	1003	1.63	1428750_at	4595	-1.6789
MAGED2	10916	MAGE family member D2	NM_014599	1003	-1.63	1426306_a_at	877	-2.8228
MARF1	9665	meiosis regulator and mRNA stability factor 1	NM_014647	1003	1.63	1455381_at	926	2.7753
PANX1	24145	pannexin 1	NM_015368	1003	-1.63	1416379_at	1295	-2.4808
TTYH1	57348	tweety family member 1	NM_020659	1003	-1.63	1426617_a_at	9818	1.3687
NFS1	9054	NFS1, cysteine desulfurase	NM_021100	1003	1.63	1431431_a_at	3153	1.8799
MRPL17	63875	mitochondrial ribosomal protein L17	NM_022061	1003	1.63	1450866_a_at	12009	-1.3041
GNPTAB	79158	N-acetylglucosamine-1-phosphate transferase alpha and beta subunits	NM_024312	1003	-1.63	1435335_a_at	5106	-1.6269
PANK1	53354	pantothenate kinase 1	NM_148977	1003	-1.63	1418715_at	10130	-1.3578
RSPH10B	222967	radial spoke head 10 homolog B	NM_173565	1003	-1.63	1445576_at	14476	-1.2516
SLC38A6	145389	solute carrier family 38 member 6	NR_033344	1003	1.63	1457266_at	16505	-1.2179
DSN1	79980	DSN1 homolog, MIS12 kinetochore complex component	NM_001145316	1032	1.62	1417139_at	12200	-1.2996
TTC28	23331	tetratricopeptide repeat domain 28	NM_001145418	1032	-1.62	1419584_at	121	-5.9052
SORT1	6272	sortilin 1	NM_002959	1032	1.62	1423362_at	1823	2.2194
CELSR1	9620	cadherin EGF LAG seven-pass G-type receptor 1	NM_014246	1032	-1.62	1418925_at	1922	-2.1751
SARM1	23098	sterile alpha and TIR motif containing 1	NM_015077	1032	-1.62	1435466_at	7998	-1.4412
PGPEP1	54858	pyroglutamyl-peptidase I	NM_017712	1032	1.62	1460001_at	9309	-1.3886
BCO2	83875	beta-carotene oxygenase 2	NM_031938	1032	1.62	1421221_at	5085	1.6282
LCORL	254251	ligand dependent nuclear receptor corepressor like	NM_153686	1032	-1.62	1455686_at	2155	-2.098
RNF152	220441	ring finger protein 152	NM_173557	1032	-1.62	1439887_at	78	-6.8923
IDH3B	3420	isocitrate dehydrogenase 3 (NAD(+)) beta	NM_174856	1032	1.62	1418886_s_at	6606	1.5167
ADCY9	115	adenylate cyclase 9	NM_001116	1050	1.61	1419811_at	1724	2.2562
SH3BP2	6452	SH3 domain binding protein 2	NM_001145855	1050	-1.61	1448328_at	255	-4.4031
CREBL2	1389	cAMP responsive element binding protein like 2	NM_001310	1050	1.61	1435085_at	889	2.804
BGN	633	biglycan	NM_001711	1050	-1.61	1416405_at	619	-3.1964
ASAP2	8853	ArfGAP with SH3 domain, ankyrin repeat and PH domain 2	NM_003887	1050	-1.61	1436181_at	3870	-1.7639
PIGQ	9091	phosphatidylinositol glycan anchor biosynthesis class Q	NM_004204	1050	-1.61	1426056_at	17276	1.2067
SETMAR	6419	SET domain and mariner transposase fusion gene	NM_006515	1050	1.61	1429389_at	16367	1.2199
ST3GAL2	6483	ST3 beta-galactoside alpha-2,3-sialyltransferase 2	NM_006927	1050	-1.61	1421890_at	7467	1.4672
TRIO	7204	trio Rho guanine nucleotide exchange factor	NM_007118	1050	-1.61	1439552_at	5577	1.5888
HRH3	11255	histamine receptor H3	NM_007232	1050	1.61	1448807_at	6823	1.5042
FJX1	24147	four jointed box 1	NM_014344	1050	-1.61	1457160_at	17422	1.2044
CKAP2	26586	cytoskeleton associated protein 2	NM_018204	1050	-1.61	1434748_at	481	-3.5322
NOTCH2	4853	notch 2	NM_024408	1050	-1.61	1455556_at	12390	-1.2949
GPR180	160897	G protein-coupled receptor 180	NM_180989	1050	1.61	1417245_at	14147	-1.2575
GM2A	2760	GM2 ganglioside activator	NM_000405	1076	1.6	1442203_at	9089	1.3975
NABP1	64859	nucleic acid binding protein 1	NM_001031716	1076	1.6	1455679_at	4956	1.6405
TMEM116	89894	transmembrane protein 116	NM_001193531	1076	1.6	1432183_at	7595	1.4606
ACADL	33	acyl-CoA dehydrogenase long chain	NM_001608	1076	-1.6	1448987_at	8175	-1.4337
LAIR1	3903	leukocyte associated immunoglobulin like receptor 1	NM_002287	1076	1.6	1430447_a_at	6381	1.5303
RPS6KA5	9252	ribosomal protein S6 kinase A5	NM_004755	1076	1.6	1431050_at	5257	-1.6141
APC2	10297	APC2, WNT signaling pathway regulator	NM_005883	1076	-1.6	1455231_s_at	2992	-1.9092
DDAH2	23564	dimethylarginine dimethylaminohydrolase 2	NM_013974	1076	-1.6	1416457_at	717	-3.0287
WASHC5	9897	WASH complex subunit 5	NM_014846	1076	1.6	1434132_at	8833	-1.4066
IL1RAPL2	26280	interleukin 1 receptor accessory protein like 2	NM_017416	1076	-1.6	1420462_at	7512	-1.4644
PRMT6	55170	protein arginine methyltransferase 6	NM_018137	1076	-1.6	1434209_at	12545	-1.2914
KIRREL1	55243	kirre like nephrin family adhesion molecule 1	NM_018240	1076	-1.6	1434797_at	5159	-1.6217
DNER	92737	delta/notch like EGF repeat containing	NM_139072	1076	-1.6	1423671_at	1334	-2.4521
SRFBP1	153443	serum response factor binding protein 1	NM_152546	1076	1.6	1420510_at	8421	1.4237
CHCHD10	400916	coiled-coil-helix-coiled-coil-helix domain containing 10	NM_213720	1076	1.6	1436990_s_at	2418	2.0215
VAV2	7410	vav guanine nucleotide exchange factor 2	NM_001134398	1098	-1.59	1435244_at	135	-5.7311
MKLN1	4289	muskelin 1	NM_001145354	1098	1.59	1416734_at	12516	1.292
SUV39H2	79723	suppressor of variegation 3-9 homolog 2	NM_001193424	1098	-1.59	1433996_at	8308	-1.4285
ALOX5AP	241	arachidonate 5-lipoxygenase activating protein	NM_001629	1098	1.59	1452016_at	12231	1.2988
MYC	4609	MYC proto-oncogene, bHLH transcription factor	NM_002467	1098	-1.59	1424942_a_at	1290	-2.4832
PDE6D	5147	phosphodiesterase 6D	NM_002601	1098	-1.59	1416843_at	9794	-1.3696
PDE9A	5152	phosphodiesterase 9A	NM_002606	1098	-1.59	1449403_at	4682	-1.6696
GGH	8836	gamma-glutamyl hydrolase	NM_003878	1098	-1.59	1419595_a_at	12269	-1.2979
MAMLD1	10046	mastermind like domain containing 1	NM_005491	1098	-1.59	1458221_at	10927	1.3336
POLR3C	10623	RNA polymerase III subunit C	NM_006468	1098	1.59	1453256_at	11360	-1.3213
NTSR2	23620	neurotensin receptor 2	NM_012344	1098	1.59	1417151_a_at	737	3.011
DOCK10	55619	dedicator of cytokinesis 10	NM_014689	1098	1.59	1439247_at	122	5.9036
ERLEC1	27248	endoplasmic reticulum lectin 1	NM_015701	1098	1.59	1424693_at	4545	1.685
ZBTB7A	51341	zinc finger and BTB domain containing 7A	NM_015898	1098	1.59	1450093_s_at	1257	2.5025
SLC25A37	51312	solute carrier family 25 member 37	NM_016612	1098	1.59	1417750_a_at	17098	1.2095
PAG1	55824	phosphoprotein membrane anchor with glycosphingolipid microdomains 1	NM_018440	1098	-1.59	1436570_at	9888	-1.3663
SULF2	55959	sulfatase 2	NM_018837	1098	-1.59	1430388_a_at	1476	-2.3628
ABHD4	63874	abhydrolase domain containing 4	NM_022060	1098	-1.59	1439259_x_at	12411	-1.2946
FN3KRP	79672	fructosamine 3 kinase related protein	NM_024619	1098	1.59	1443050_at	7698	1.4556
SLC25A16	8034	solute carrier family 25 member 16	NM_152707	1098	-1.59	1434996_at	12083	1.3024
ZNF445	353274	zinc finger protein 445	NM_181489	1098	-1.59	1427255_s_at	7546	1.4633
FAM221A	340277	family with sequence similarity 221 member A	NM_199136	1098	1.59	1434428_at	4355	-1.7052
MYO15B	80022	myosin XVB	NR_003587	1098	1.59	1435979_a_at	14018	1.2599
GRIN2D	2906	glutamate ionotropic receptor NMDA type subunit 2D	NM_000836	1130	-1.58	1442328_at	12545	-1.2914
TMC6	11322	transmembrane channel like 6	NM_001127198	1130	1.58	1423770_at	12428	1.2943
SFTPC	6440	surfactant protein C	NM_001172357	1130	1.58	1418639_at	2223	2.0766
TTC1	7265	tetratricopeptide repeat domain 1	NM_003314	1130	1.58	1416994_at	9594	1.377
KIF3B	9371	kinesin family member 3B	NM_004798	1130	-1.58	1420986_s_at	6600	-1.5169
ARHGAP29	9411	Rho GTPase activating protein 29	NM_004815	1130	-1.58	1454745_at	5408	-1.6016
MYCN	4613	MYCN proto-oncogene, bHLH transcription factor	NM_005378	1130	-1.58	1417155_at	479	-3.5347
FARP1	10160	FERM, ARH/RhoGEF and pleckstrin domain protein 1	NM_005766	1130	-1.58	1452280_at	2816	-1.9437
TUBB4B	10383	tubulin beta 4B class IVb	NM_006088	1130	-1.58	1423642_at	6947	-1.4969
PPP1R1A	5502	protein phosphatase 1 regulatory inhibitor subunit 1A	NM_006741	1130	-1.58	1422605_at	9008	1.4001
ZDHHC9	51114	zinc finger DHHC-type containing 9	NM_016032	1130	1.58	1454787_at	10375	-1.3501
MRPL51	51258	mitochondrial ribosomal protein L51	NM_016497	1130	1.58	1416879_at	10714	1.3399
PACS1	55690	phosphofurin acidic cluster sorting protein 1	NM_018026	1130	-1.58	1435762_at	7511	-1.4645
STK32B	55351	serine/threonine kinase 32B	NM_018401	1130	-1.58	1431236_at	2296	-2.055
SHROOM3	57619	shroom family member 3	NM_020859	1130	-1.58	1422629_s_at	825	-2.8896
RPL41	6171	ribosomal protein L41	NM_021104	1130	-1.58	1422623_x_at	16560	-1.2172
EFHD1	80303	EF-hand domain family member D1	NM_025202	1130	1.58	1448507_at	14358	1.2539
TRAF6	7189	TNF receptor associated factor 6	NM_145803	1130	1.58	1421377_at	12262	1.298
CNKSR3	154043	CNKSR family member 3	NM_173515	1130	1.58	1433983_at	17053	1.2101
BLMH	642	bleomycin hydrolase	NM_000386	1163	-1.57	1438961_s_at	13142	-1.2783
AK1	203	adenylate kinase 1	NM_000476	1163	-1.57	1423988_at	9918	1.3654
PTGR1	22949	prostaglandin reductase 1	NM_001146108	1163	1.57	1417777_at	7888	1.4462
CSPG4	1464	chondroitin sulfate proteoglycan 4	NM_001897	1163	-1.57	1423341_at	4602	-1.678
COL12A1	1303	collagen type XII alpha 1 chain	NM_004370	1163	-1.57	1434411_at	516	-3.4366
FKBP2	2286	FK506 binding protein 2	NM_004470	1163	1.57	1450694_at	8579	1.4173
CDK19	23097	cyclin dependent kinase 19	NM_015076	1163	1.57	1434997_at	15236	1.2386
PNKD	25953	paroxysmal nonkinesigenic dyskinesia	NM_015488	1163	1.57	1418746_at	6528	1.522
MVP	9961	major vault protein	NM_017458	1163	1.57	1456586_x_at	10722	1.3398
LMBRD1	55788	LMBR1 domain containing 1	NM_018368	1163	1.57	1425186_at	9855	1.3671
ZNF462	58499	zinc finger protein 462	NM_021224	1163	-1.57	1456789_at	2933	-1.921
CNTFR	1271	ciliary neurotrophic factor receptor	NM_147164	1163	-1.57	1431663_a_at	10155	1.357
CCDC117	150275	coiled-coil domain containing 117	NM_173510	1163	-1.57	1452218_at	9004	1.4003
CERS2	29956	ceramide synthase 2	NM_181746	1163	1.57	1423955_a_at	14859	-1.2451
DZIP1	22873	DAZ interacting zinc finger protein 1	NM_198968	1163	-1.57	1443772_at	1859	-2.205
NOTCH3	4854	notch 3	NM_000435	1184	-1.56	1421965_s_at	2227	-2.0745
PARP3	10039	poly(ADP-ribose) polymerase family member 3	NM_001003931	1184	1.56	1445888_x_at	17702	1.2004
ADCYAP1R1	117	ADCYAP receptor type I	NM_001118	1184	-1.56	1439042_at	8519	1.4194
SPART	23111	spartin	NM_001142295	1184	1.56	1451520_at	12054	1.3029
ETS1	2113	ETS proto-oncogene 1, transcription factor	NM_001143820	1184	-1.56	1452163_at	325	-4.0609
RALGPS1	9649	Ral GEF with PH domain and SH3 binding motif 1	NM_001190729	1184	-1.56	1434669_at	3193	-1.8716
BMP7	655	bone morphogenetic protein 7	NM_001719	1184	-1.56	1418910_at	6446	-1.5266
HIVEP1	3096	human immunodeficiency virus type I enhancer binding protein 1	NM_002114	1184	-1.56	1422742_at	1218	-2.5277
NR2E1	7101	nuclear receptor subfamily 2 group E member 1	NM_003269	1184	-1.56	1434921_at	5881	-1.5675
SCARB1	949	scavenger receptor class B member 1	NM_005505	1184	-1.56	1437378_x_at	3564	-1.8079
POU3F2	5454	POU class 3 homeobox 2	NM_005604	1184	-1.56	1453478_at	14338	-1.2542
TMOD3	29766	tropomodulin 3	NM_014547	1184	-1.56	1423088_at	1178	-2.5622
RCBTB1	55213	RCC1 and BTB domain containing protein 1	NM_018191	1184	1.56	1456433_at	14971	-1.243
RIOK2	55781	RIO kinase 2	NM_018343	1184	1.56	1440381_at	17113	-1.2093
CSGALNACT1	55790	chondroitin sulfate N-acetylgalactosaminyltransferase 1	NM_018371	1184	-1.56	1452365_at	682	3.071
RASL11B	65997	RAS like family 11 member B	NM_023940	1184	-1.56	1423854_a_at	887	2.805
CENPU	79682	centromere protein U	NM_024629	1184	-1.56	1428518_at	11731	-1.3113
SH2D3C	10044	SH2 domain containing 3C	NM_170600	1184	-1.56	1415886_at	5555	-1.5903
POC1B	282809	POC1 centriolar protein B	NM_172240	1184	1.56	1453110_at	1839	-2.2133
TPH2	121278	tryptophan hydroxylase 2	NM_173353	1184	1.56	1435314_at	3488	1.8196
SIMC1	375484	SUMO interacting motifs containing 1	NM_198567	1184	-1.56	1436234_at	6659	-1.5135
TTPA	7274	alpha tocopherol transfer protein	NM_000370	1210	-1.55	1427284_a_at	6128	1.5493
POR	5447	cytochrome p450 oxidoreductase	NM_000941	1210	-1.55	1416933_at	15710	1.2308
METRNL	284207	meteorin like, glial cell differentiation regulator	NM_001004431	1210	-1.55	1424356_a_at	12946	-1.2822
CHD3	1107	chromodomain helicase DNA binding protein 3	NM_001005273	1210	-1.55	1428466_at	6343	1.5327
IFT43	112752	intraflagellar transport 43	NM_001102564	1210	-1.55	1432494_a_at	7899	-1.4456
ZIC2	7546	Zic family member 2	NM_007129	1210	-1.55	1421301_at	1793	-2.2316
TRMT6	51605	tRNA methyltransferase 6	NM_015939	1210	1.55	1431212_a_at	3466	1.8236
KLF13	51621	Kruppel like factor 13	NM_015995	1210	-1.55	1436316_at	3312	1.8487
STRADB	55437	STE20-related kinase adaptor beta	NM_018571	1210	-1.55	1433544_at	3710	-1.7834
NSUN3	63899	NOP2/Sun RNA methyltransferase family member 3	NM_022072	1210	1.55	1436735_at	12571	-1.2909
ADAM19	8728	ADAM metallopeptidase domain 19	NM_033274	1210	-1.55	1418402_at	646	-3.1332
ROBO1	6091	roundabout guidance receptor 1	NM_133631	1210	-1.55	1427231_at	561	-3.3256
MAPK1IP1L	93487	mitogen-activated protein kinase 1 interacting protein 1 like	NM_144578	1210	-1.55	1433879_a_at	5969	-1.561
POLR1D	51082	RNA polymerase I subunit D	NM_152705	1210	-1.55	1459657_s_at	16644	-1.2161
JAZF1	221895	JAZF zinc finger 1	NM_175061	1210	-1.55	1433894_at	2801	-1.946
OTOF	9381	otoferlin	NM_194248	1210	1.55	1420419_a_at	14977	1.2429
SOX2-OT	347689	SOX2 overlapping transcript	NR_004053	1210	-1.55	1460587_at	2654	-1.9704
RTCA	8634	RNA 3'-terminal phosphate cyclase	NM_001130841	1238	1.54	1424095_at	12269	-1.2979
PPP1R12B	4660	protein phosphatase 1 regulatory subunit 12B	NM_002481	1238	1.54	1431462_at	10642	1.3421
ATOX1	475	antioxidant 1 copper chaperone	NM_004045	1238	1.54	1415760_s_at	5777	-1.5742
SLC1A2	6506	solute carrier family 1 member 2	NM_004171	1238	-1.54	1439940_at	515	3.4389
LIPE	3991	lipase E, hormone sensitive type	NM_005357	1238	1.54	1432180_at	15118	1.2404
PIK3CB	5291	phosphatidylinositol-4,5-bisphosphate 3-kinase catalytic subunit beta	NM_006219	1238	1.54	1453069_at	6769	1.507
PRPF39	55015	pre-mRNA processing factor 39	NM_017922	1238	1.54	1452688_at	5128	1.6249
SLC38A2	54407	solute carrier family 38 member 2	NM_018976	1238	1.54	1426722_at	8251	-1.4308
SRR	63826	serine racemase	NM_021947	1238	-1.54	1453421_at	4071	1.7385
GDPD5	81544	glycerophosphodiester phosphodiesterase domain containing 5	NM_030792	1238	-1.54	1424150_at	3286	-1.8526
SLC4A11	83959	solute carrier family 4 member 11	NM_032034	1238	1.54	1434867_at	16217	1.2222
NKX6-2	84504	NK6 homeobox 2	NM_177400	1238	1.54	1427420_at	5335	1.6081
PKIG	11142	cAMP-dependent protein kinase inhibitor gamma	NM_181805	1238	-1.54	1434820_s_at	4051	1.7412
RNF185	91445	ring finger protein 185	NR_024209	1238	-1.54	1459877_x_at	13225	1.2767
ZDHHC20	253832	zinc finger DHHC-type containing 20	AK098818	1267	1.53	1434236_at	7789	-1.4511
PAXX	286257	PAXX, non-homologous end joining factor	BC002613	1267	-1.53	1442351_a_at	15347	1.237
CDK4	1019	cyclin dependent kinase 4	NM_000075	1267	-1.53	1422439_a_at	1015	-2.6986
ATP1A2	477	ATPase Na+/K+ transporting subunit alpha 2	NM_000702	1267	-1.53	1443823_s_at	4393	1.6995
ADIPOR1	51094	adiponectin receptor 1	NM_001127687	1267	1.53	1424312_at	5005	-1.6356
SYNCRIP	10492	synaptotagmin binding cytoplasmic RNA interacting protein	NM_001159677	1267	-1.53	1426402_at	1822	-2.2195
RCBTB2	1102	RCC1 and BTB domain containing protein 2	NM_001268	1267	-1.53	1416390_at	3066	-1.8955
COL4A2	1284	collagen type IV alpha 2 chain	NM_001846	1267	-1.53	1424051_at	491	-3.5126
VIM	7431	vimentin	NM_003380	1267	-1.53	1456292_a_at	169	-5.215
IGDCC3	9543	immunoglobulin superfamily DCC subclass member 3	NM_004884	1267	-1.53	1423496_a_at	7619	-1.4595
ETS2	2114	ETS proto-oncogene 2, transcription factor	NM_005239	1267	1.53	1416268_at	2881	1.9309
HMGB3	3149	high mobility group box 3	NM_005342	1267	-1.53	1416155_at	214	-4.6832
HDAC5	10014	histone deacetylase 5	NM_005474	1267	-1.53	1415743_at	12766	1.2862
PNMA1	9240	PNMA family member 1	NM_006029	1267	-1.53	1429224_at	1872	-2.1991
LYPLA1	10434	lysophospholipase I	NM_006330	1267	-1.53	1448244_at	5881	-1.5675
HS2ST1	9653	heparan sulfate 2-O-sulfotransferase 1	NM_012262	1267	-1.53	1450730_at	4451	-1.6948
GORASP2	26003	golgi reassembly stacking protein 2	NM_015530	1267	1.53	1460460_a_at	16631	1.2162
ZNF532	55205	zinc finger protein 532	NM_018181	1267	-1.53	1435669_at	11972	-1.3052
44085	55752	septin 11	NM_018243	1267	-1.53	1429234_s_at	440	-3.6559
RBKS	64080	ribokinase	NM_022128	1267	1.53	1424840_at	9192	1.3933
FNDC4	64838	fibronectin type III domain containing 4	NM_022823	1267	-1.53	1431226_a_at	6262	-1.5386
FAM184A	79632	family with sequence similarity 184 member A	NM_024581	1267	-1.53	1431307_at	12138	1.301
TMEM209	84928	transmembrane protein 209	NM_032842	1267	1.53	1445660_at	13890	-1.2624
FAM210B	116151	family with sequence similarity 210 member B	NM_080821	1267	1.53	1424694_at	3176	-1.8755
NUDT14	256281	nudix hydrolase 14	NM_177533	1267	1.53	1424753_at	12044	-1.3032
MRPL21	219927	mitochondrial ribosomal protein L21	NM_181515	1267	1.53	1456275_at	15283	1.2378
TMEM17	200728	transmembrane protein 17	NM_198276	1267	1.53	1459997_s_at	9345	-1.3872
CHCHD7	79145	coiled-coil-helix-coiled-coil-helix domain containing 7	NM_001011667	1299	1.52	1444318_at	7709	1.4551
MYO1B	4430	myosin IB	NM_001130158	1299	-1.52	1459679_s_at	713	-3.0345
GDPD2	54857	glycerophosphodiester phosphodiesterase domain containing 2	NM_001171192	1299	-1.52	1429076_a_at	5530	-1.5922
CDK8	1024	cyclin dependent kinase 8	NM_001260	1299	-1.52	1460389_at	10938	-1.3334
DNAH9	1770	dynein axonemal heavy chain 9	NM_001372	1299	-1.52	1442412_at	16886	1.2125
CNN3	1266	calponin 3	NM_001839	1299	-1.52	1436759_x_at	1878	-2.1962
SGTA	6449	small glutamine rich tetratricopeptide repeat containing alpha	NM_003021	1299	-1.52	1451067_at	16763	-1.2143
GRK5	2869	G protein-coupled receptor kinase 5	NM_005308	1299	-1.52	1436672_at	6228	-1.541
TSPAN31	6302	tetraspanin 31	NM_005981	1299	1.52	1416556_at	13324	-1.2744
BLNK	29760	B cell linker	NM_013314	1299	1.52	1451780_at	3181	1.8736
CIDEB	27141	cell death-inducing DFFA-like effector b	NM_014430	1299	-1.52	1418976_s_at	7152	1.4852
CCDC25	55246	coiled-coil domain containing 25	NM_018246	1299	1.52	1451799_at	3508	-1.816
SGPP2	130367	sphingosine-1-phosphate phosphatase 2	NM_152386	1299	1.52	1457867_at	13544	1.2694
BLM	641	Bloom syndrome RecQ like helicase	NM_000057	1317	-1.51	1448953_at	3298	-1.8509
CHRNA4	1137	cholinergic receptor nicotinic alpha 4 subunit	NM_000744	1317	-1.51	1456354_at	3990	-1.7487
PTGIS	5740	prostaglandin I2 synthase	NM_000961	1317	-1.51	1448816_at	3220	-1.8658
MYADM	91663	myeloid associated differentiation marker	NM_001020818	1317	1.51	1423321_at	7320	-1.4761
PRKG1	5592	protein kinase, cGMP-dependent, type I	NM_001098512	1317	-1.51	1449876_at	9056	-1.3985
GPT2	84706	glutamic--pyruvic transaminase 2	NM_001142466	1317	-1.51	1439029_at	10069	1.3598
FOXF2	2295	forkhead box F2	NM_001452	1317	-1.51	1418220_at	1391	-2.4196
TRIM28	10155	tripartite motif containing 28	NM_005762	1317	-1.51	1415869_a_at	6333	-1.5335
DCAF7	10238	DDB1 and CUL4 associated factor 7	NM_005828	1317	-1.51	1429385_at	4002	1.7476
IDH1	3417	isocitrate dehydrogenase (NADP(+)) 1, cytosolic	NM_005896	1317	-1.51	1419821_s_at	317	-4.0974
LSM1	27257	LSM1 homolog, mRNA degradation associated	NM_014462	1317	-1.51	1423873_at	16057	-1.2248
FCHSD2	9873	FCH and double SH3 domains 2	NM_014824	1317	-1.51	1434260_at	2575	-1.9857
AK3	50808	adenylate kinase 3	NM_016282	1317	1.51	1432436_a_at	6239	1.5407
GAREM1	64762	GRB2 associated regulator of MAPK1 subtype 1	NM_022751	1317	1.51	1456271_at	7668	1.4572
NTNG2	84628	netrin G2	NM_032536	1317	-1.51	1450820_a_at	10342	1.351
ZNF280B	140883	zinc finger protein 280B	NM_080764	1317	1.51	1460564_at	8259	1.4306
BOD1L1	259282	biorientation of chromosomes in cell division 1 like 1	NM_148894	1317	-1.51	1460005_at	1991	2.1476
SDK1	221935	sidekick cell adhesion molecule 1	NM_152744	1317	-1.51	1445326_at	14792	-1.246
MTURN	222166	maturin, neural progenitor differentiation regulator homolog	NM_152793	1317	1.51	1434581_at	1896	-2.1863
DICER1	23405	dicer 1, ribonuclease III	NM_177438	1317	1.51	1427941_at	10021	-1.3616
FBXO33	254170	F-box protein 33	NM_203301	1317	1.51	1426870_at	1362	2.4391
C14orf119	55017	chromosome 14 open reading frame 119	BC009645	1350	1.5	1416917_at	6405	-1.5289
SLC29A4	222962	solute carrier family 29 member 4	NM_001040661	1350	-1.5	1441902_x_at	8733	-1.4104
LAMA4	3910	laminin subunit alpha 4	NM_001105206	1350	-1.5	1424807_at	369	-3.8713
ELK4	2005	ELK4, ETS transcription factor	NM_001973	1350	1.5	1427162_a_at	6683	-1.5121
NASP	4678	nuclear autoantigenic sperm protein	NM_002482	1350	-1.5	1416042_s_at	1279	-2.4908
FADS2	9415	fatty acid desaturase 2	NM_004265	1350	-1.5	1419031_at	5652	-1.5829
ALYREF	10189	Aly/REF export factor	NM_005782	1350	-1.5	1436211_at	4975	-1.6389
SEC23A	10484	Sec23 homolog A, coat complex II component	NM_006364	1350	1.5	1423347_at	16911	-1.2121
FICD	11153	FIC domain containing	NM_007076	1350	1.5	1454796_at	11794	1.3097
KLF12	11278	Kruppel like factor 12	NM_007249	1350	-1.5	1441040_at	8334	1.4274
FBXO2	26232	F-box protein 2	NM_012168	1350	1.5	1427004_at	2453	2.0139
ABLIM3	22885	actin binding LIM protein family member 3	NM_014945	1350	-1.5	1434013_at	1829	-2.2175
PLEKHO1	51177	pleckstrin homology domain containing O1	NM_016274	1350	-1.5	1417128_at	3430	-1.83
KCTD5	54442	potassium channel tetramerization domain containing 5	NM_018992	1350	-1.5	1423936_at	2249	-2.0688
SNX6	58533	sorting nexin 6	NM_021249	1350	1.5	1451602_at	796	-2.923
ZNF383	163087	zinc finger protein 383	NM_152604	1350	1.5	1453212_at	10346	-1.3508
RHOC	389	ras homolog family member C	NM_175744	1350	-1.5	1435394_s_at	2241	-2.0716
SPATS2L	26010	spermatogenesis associated serine rich 2 like	NM_001100422	1372	-1.49	1425913_a_at	4420	-1.6972
LY6H	4062	lymphocyte antigen 6 family member H	NM_001135655	1372	-1.49	1422625_at	12892	-1.2833
MCFD2	90411	multiple coagulation factor deficiency 2	NM_001171506	1372	1.49	1424024_at	5408	1.6016
PPP2R3A	5523	protein phosphatase 2 regulatory subunit B''alpha	NM_002718	1372	1.49	1455198_a_at	5494	-1.5954
CYTH3	9265	cytohesin 3	NM_004227	1372	-1.49	1431707_a_at	8392	1.4249
CBLN1	869	cerebellin 1 precursor	NM_004352	1372	-1.49	1423287_at	911	-2.7827
PLCB2	5330	phospholipase C beta 2	NM_004573	1372	1.49	1452481_at	12474	1.2929
RTN2	6253	reticulon 2	NM_005619	1372	-1.49	1419056_at	9594	-1.377
PRKG2	5593	protein kinase, cGMP-dependent, type II	NM_006259	1372	-1.49	1435162_at	6714	1.5105
TSPAN9	10867	tetraspanin 9	NM_006675	1372	-1.49	1428197_at	6247	-1.5399
F8A1	8263	coagulation factor VIII associated 1	NM_012151	1372	1.49	1417412_at	8259	-1.4306
KCNH3	23416	potassium voltage-gated channel subfamily H member 3	NM_012284	1372	-1.49	1459107_at	8529	1.4191
DDR1	780	discoidin domain receptor tyrosine kinase 1	NM_013993	1372	-1.49	1456226_x_at	15608	-1.2323
TBC1D1	23216	TBC1 domain family member 1	NM_015173	1372	1.49	1419447_s_at	8850	-1.406
SMCHD1	23347	structural maintenance of chromosomes flexible hinge domain containing 1	NM_015295	1372	-1.49	1428251_at	14550	-1.2501
SPDL1	54908	spindle apparatus coiled-coil protein 1	NM_017785	1372	1.49	1424971_at	2018	-2.1406
PRR13	54458	proline rich 13	NM_018457	1372	1.49	1423686_a_at	12535	1.2916
WSB2	55884	WD repeat and SOCS box containing 2	NM_018639	1372	-1.49	1421847_at	6228	-1.541
COL20A1	57642	collagen type XX alpha 1 chain	NM_020882	1372	-1.49	1430855_at	9832	1.3684
RAB34	83871	RAB34, member RAS oncogene family	NM_031934	1372	-1.49	1416591_at	8172	-1.4338
CADM4	199731	cell adhesion molecule 4	NM_145296	1372	-1.49	1426263_at	2851	-1.9374
RBM39	9584	RNA binding motif protein 39	NM_184234	1372	1.49	1420982_at	4471	1.6918
SCN1A	6323	sodium voltage-gated channel alpha subunit 1	NM_001165963	1403	1.48	1450121_at	3385	1.8375
FGFR1	2260	fibroblast growth factor receptor 1	NM_001174064	1403	-1.48	1424050_s_at	1035	-2.6823
NDN	4692	necdin, MAGE family member	NM_002487	1403	-1.48	1435382_at	7795	-1.451
THRA	7067	thyroid hormone receptor, alpha	NM_003250	1403	-1.48	1426997_at	8650	-1.4137
HIST1H3D	8351	histone cluster 1 H3 family member d	NM_003530	1403	-1.48	1453573_at	3223	1.8632
SGPL1	8879	sphingosine-1-phosphate lyase 1	NM_003901	1403	-1.48	1415892_at	1674	-2.2766
AKAP12	9590	A-kinase anchoring protein 12	NM_005100	1403	-1.48	1419706_a_at	725	-3.0225
SH3BGR	6450	SH3 domain binding glutamate rich protein	NM_007341	1403	1.48	1422644_at	4947	1.6417
ZNF281	23528	zinc finger protein 281	NM_012482	1403	1.48	1452045_at	11826	1.309
SNRNP200	23020	small nuclear ribonucleoprotein U5 subunit 200	NM_014014	1403	-1.48	1454772_at	15423	-1.2358
CCDC28A	25901	coiled-coil domain containing 28A	NM_015439	1403	1.48	1440825_s_at	1327	2.4564
NIP7	51388	NIP7, nucleolar pre-rRNA processing protein	NM_016101	1403	1.48	1448480_at	12888	-1.2834
TAOK3	51347	TAO kinase 3	NM_016281	1403	-1.48	1435964_a_at	12791	-1.2858
MPHOSPH8	54737	M-phase phosphoprotein 8	NM_017520	1403	1.48	1427524_a_at	10232	1.3546
ADAP2	55803	ArfGAP with dual PH domains 2	NM_018404	1403	-1.48	1425639_at	11488	1.3177
USP49	25862	ubiquitin specific peptidase 49	NM_018561	1403	-1.48	1453037_at	6479	-1.5245
RNF146	81847	ring finger protein 146	NM_030963	1403	1.48	1425713_a_at	13338	1.2741
ITCH	83737	itchy E3 ubiquitin protein ligase	NM_031483	1403	1.48	1415769_at	14560	1.2499
TRIM47	91107	tripartite motif containing 47	NM_033452	1403	-1.48	1426784_at	11639	-1.3138
ENKUR	219670	enkurin, TRPC channel interacting protein	NM_145010	1403	-1.48	1428960_at	1322	-2.461
ANXA11	311	annexin A11	NM_145869	1403	1.48	1418468_at	175	5.1196
SLC16A14	151473	solute carrier family 16 member 14	NM_152527	1403	-1.48	1430629_at	927	-2.774
AP3S2	10239	adaptor related protein complex 3 sigma 2 subunit	NR_023361	1403	1.48	1428044_at	11592	1.315
PGAP2	27315	post-GPI attachment to proteins 2	NR_027017	1403	1.48	1424616_s_at	8477	-1.4212
TWISTNB	221830	TWIST neighbor	NM_001002926	1442	1.47	1428633_at	12594	-1.2901
ADGRL1	22859	adhesion G protein-coupled receptor L1	NM_001008701	1442	-1.47	1428510_at	15988	-1.226
CDC42SE1	56882	CDC42 small effector 1	NM_001038707	1442	-1.47	1428132_at	5088	-1.628
TYMS	7298	thymidylate synthetase	NM_001071	1442	1.47	1424991_s_at	853	-2.8571
SMARCA4	6597	SWI/SNF related, matrix associated, actin dependent regulator of chromatin, subfamily a, member 4	NM_001128844	1442	-1.47	1426804_at	9099	-1.397
MSRB3	253827	methionine sulfoxide reductase B3	NM_001193460	1442	1.47	1454997_at	5270	-1.6131
CENPC	1060	centromere protein C	NM_001812	1442	1.47	1420441_at	9427	-1.3832
AGFG2	3268	ArfGAP with FG repeats 2	NM_006076	1442	1.47	1437642_at	5647	1.5833
BRD3	8019	bromodomain containing 3	NM_007371	1442	-1.47	1436960_at	4829	-1.6538
STK39	27347	serine/threonine kinase 39	NM_013233	1442	1.47	1419550_a_at	15162	-1.2397
INSIG2	51141	insulin induced gene 2	NM_016133	1442	1.47	1417982_at	1275	2.4919
DNAJC17	55192	DnaJ heat shock protein family (Hsp40) member C17	NM_018163	1442	-1.47	1420165_s_at	13411	-1.2724
RNF114	55905	ring finger protein 114	NM_018683	1442	1.47	1422959_s_at	5926	1.564
WNK1	65125	WNK lysine deficient protein kinase 1	NM_018979	1442	1.47	1436746_at	3785	1.7745
CCDC14	64770	coiled-coil domain containing 14	NM_022757	1442	-1.47	1435654_at	17687	-1.2006
VMP1	81671	vacuole membrane protein 1	NM_030938	1442	1.47	1421491_a_at	9610	1.3764
B3GAT1	27087	beta-1,3-glucuronyltransferase 1	NM_054025	1442	-1.47	1425690_at	14626	1.2487
CHRDL1	91851	chordin like 1	NM_145234	1442	-1.47	1434201_at	1126	-2.6071
PARD3B	117583	par-3 family cell polarity regulator beta	NM_152526	1442	-1.47	1427169_at	6128	-1.5493
SLC38A9	153129	solute carrier family 38 member 9	NM_173514	1442	1.47	1455612_at	6816	1.5045
DIP2B	57609	disco interacting protein 2 homolog B	NM_173602	1442	1.47
UBE2L3	7332	ubiquitin conjugating enzyme E2 L3	NR_028436	1442	1.47	1448879_at	5382	-1.6037
FOXP2	93986	forkhead box P2	NR_033766	1442	-1.47	1438231_at	7049	-1.4903
PEX1	5189	peroxisomal biogenesis factor 1	NM_000466	1476	1.46	1440267_at	6831	-1.5036
HEXB	3074	hexosaminidase subunit beta	NM_000521	1476	1.46	1460180_at	2873	1.932
FAM102A	399665	family with sequence similarity 102 member A	NM_001035254	1476	1.46	1426894_s_at	2678	1.9662
QSER1	79832	glutamine and serine rich 1	NM_001076786	1476	-1.46	1427151_at	423	-3.6882
ACLY	47	ATP citrate lyase	NM_001096	1476	-1.46	1439459_x_at	4638	-1.6745
PAFAH1B3	5050	platelet activating factor acetylhydrolase 1b catalytic subunit 3	NM_001145939	1476	-1.46	1416410_at	147	-5.5318
NFIB	4781	nuclear factor I B	NM_001190737	1476	-1.46	1438244_at	2204	-2.0826
EFNA2	1943	ephrin A2	NM_001405	1476	-1.46	1444606_at	3876	-1.763
ELAVL3	1995	ELAV like RNA binding protein 3	NM_001420	1476	-1.46	1455484_at	4364	-1.7036
EEF2	1938	eukaryotic translation elongation factor 2	NM_001961	1476	-1.46	1424736_at	11498	-1.3175
MVD	4597	mevalonate diphosphate decarboxylase	NM_002461	1476	-1.46	1448663_s_at	1703	-2.2638
PTK7	5754	protein tyrosine kinase 7 (inactive)	NM_002821	1476	-1.46	1452589_at	6471	-1.525
QSOX1	5768	quiescin sulfhydryl oxidase 1	NM_002826	1476	1.46	1439417_at	15479	1.2349
KHSRP	8570	KH-type splicing regulatory protein	NM_003685	1476	-1.46	1452690_at	7391	-1.4722
ETV5	2119	ETS variant 5	NM_004454	1476	-1.46	1420998_at	9337	1.3875
IGF2BP3	10643	insulin like growth factor 2 mRNA binding protein 3	NM_006547	1476	1.46	1422610_s_at	2883	-1.9308
PLXND1	23129	plexin D1	NM_015103	1476	-1.46	1451475_at	2131	-2.1059
DCAF12	25853	DDB1 and CUL4 associated factor 12	NM_015397	1476	-1.46	1438669_at	4436	-1.6956
RPS27L	51065	ribosomal protein S27 like	NM_015920	1476	1.46	1450925_a_at	4653	-1.6726
GAL	51083	galanin and GMAP prepropeptide	NM_015973	1476	-1.46	1460668_at	1592	-2.3113
AVPI1	60370	arginine vasopressin induced 1	NM_021732	1476	1.46	1423122_at	10834	1.3368
SLC19A3	80704	solute carrier family 19 member 3	NM_025243	1476	1.46	1436417_at	14905	1.2444
SBF2	81846	SET binding factor 2	NM_030962	1476	-1.46	1457689_at	4395	-1.6993
HDHD2	84064	haloacid dehalogenase like hydrolase domain containing 2	NM_032124	1476	1.46	1428507_at	16978	1.2111
TRAF7	84231	TNF receptor associated factor 7	NM_032271	1476	-1.46	1424320_a_at	3899	-1.7591
HPS3	84343	HPS3, biogenesis of lysosomal organelles complex 2 subunit 1	NM_032383	1476	1.46	1450647_at	11605	-1.3147
TSR2	90121	TSR2, ribosome maturation factor	NM_058163	1476	1.46	1426939_at	5830	1.5705
FAM91A1	157769	family with sequence similarity 91 member A1	NM_144963	1476	1.46	1454705_at	16210	-1.2223
DDIT4L	115265	DNA damage inducible transcript 4 like	NM_145244	1476	1.46	1451751_at	9168	1.3943
FAAP100	80233	Fanconi anemia core complex associated protein 100	NR_033338	1476	-1.46	1455850_at	1130	-2.6037
RUNX2	860	runt related transcription factor 2	NM_001024630	1516	1.45	1424704_at	801	2.9155
RAPGEF3	10411	Rap guanine nucleotide exchange factor 3	NM_001098532	1516	1.45	1424470_a_at	12188	-1.2998
CCNJ	54619	cyclin J	NM_001134375	1516	-1.45	1455653_at	11946	-1.3059
TGFB2	7042	transforming growth factor beta 2	NM_001135599	1516	-1.45	1423250_a_at	16449	1.2188
INHBB	3625	inhibin beta B subunit	NM_002193	1516	-1.45	1426858_at	4031	-1.7444
TNR	7143	tenascin R	NM_003285	1516	-1.45	1436148_at	4741	1.6625
SEC22C	9117	SEC22 homolog C, vesicle trafficking protein	NM_004206	1516	1.45	1436102_at	11592	-1.315
HDGF	3068	heparin binding growth factor	NM_004494	1516	-1.45	1415888_at	11105	-1.3285
AXIN2	8313	axin 2	NM_004655	1516	-1.45	1436845_at	10921	-1.3338
FAIM2	23017	Fas apoptotic inhibitory molecule 2	NM_012306	1516	1.45	1455410_at	310	4.1193
ST6GALNAC6	30815	ST6 N-acetylgalactosaminide alpha-2,6-sialyltransferase 6	NM_013443	1516	-1.45	1423115_at	9113	1.3963
C19orf53	28974	chromosome 19 open reading frame 53	NM_014047	1516	1.45	1420074_at	15229	1.2387
DLGAP4	22839	DLG associated protein 4	NM_014902	1516	-1.45	1426465_at	5927	-1.5639
REEP1	65055	receptor accessory protein 1	NM_022912	1516	-1.45	1433509_s_at	1394	-2.4192
ROGDI	79641	rogdi homolog	NM_024589	1516	1.45	1451421_a_at	2737	1.956
ZEB1	6935	zinc finger E-box binding homeobox 1	NM_030751	1516	-1.45	1446127_at	8392	-1.4249
KATNAL2	83473	katanin catalytic subunit A1 like 2	NM_031303	1516	1.45	1429663_at	11763	1.3106
ARMC10	83787	armadillo repeat containing 10	NM_031905	1516	1.45	1417062_at	3751	-1.7785
CC2D1B	200014	coiled-coil and C2 domain containing 1B	NM_032449	1516	1.45	1457749_at	9598	1.3768
MYLK	4638	myosin light chain kinase	NM_053025	1516	1.45	1425504_at	16860	1.2129
DBN1	1627	drebrin 1	NM_080881	1516	-1.45	1426024_a_at	13691	-1.2666
WDR92	116143	WD repeat domain 92	NM_138458	1516	1.45	1454922_at	12195	1.2997
CUX1	1523	cut like homeobox 1	NM_181552	1516	-1.45	1451435_at	4650	-1.6727
ADA	100	adenosine deaminase	NM_000022	1543	1.44	1417976_at	453	-3.6265
ALDOA	226	aldolase, fructose-bisphosphate A	NM_000034	1543	-1.44	1439375_x_at	1836	2.2146
KCNJ5	3762	potassium voltage-gated channel subfamily J member 5	NM_000890	1543	-1.44	1441590_at	3269	-1.8546
UBE4B	10277	ubiquitination factor E4B	NM_001105562	1543	1.44	1448410_at	14867	-1.245
EZH1	2145	enhancer of zeste 1 polycomb repressive complex 2 subunit	NM_001991	1543	1.44	1449023_a_at	1515	2.3461
CX3CL1	6376	C-X3-C motif chemokine ligand 1	NM_002996	1543	-1.44	1421610_at	1587	2.314
EIF4EBP2	1979	eukaryotic translation initiation factor 4E binding protein 2	NM_004096	1543	-1.44	1436158_at	4712	-1.6656
AXIN2	8313	axin 2	NM_004655	1543	-1.44
NCK1	4690	NCK adaptor protein 1	NM_006153	1543	1.44	1421487_a_at	5013	1.6348
TM7SF3	51768	transmembrane 7 superfamily member 3	NM_016551	1543	-1.44	1428098_a_at	14138	1.2576
CASKIN1	57524	CASK interacting protein 1	NM_020764	1543	-1.44	1431338_at	17260	1.2069
IFI27L2	83982	interferon alpha inducible protein 27 like 2	NM_032036	1543	1.44	1426278_at	13453	-1.2716
ARX	170302	aristaless related homeobox	NM_139058	1543	-1.44	1450042_at	3645	-1.7939
ALG14	199857	ALG14, UDP-N-acetylglucosaminyltransferase subunit	NM_144988	1543	1.44	1419115_at	9316	-1.3884
FGFBP3	143282	fibroblast growth factor binding protein 3	NM_152429	1543	-1.44	1453006_at	1260	-2.502
KCTD20	222658	potassium channel tetramerization domain containing 20	NM_173562	1543	-1.44	1416324_s_at	14802	-1.2459
STAMBP	10617	STAM binding protein	NM_213622	1543	1.44	1416317_a_at	11634	1.3139
NIPSNAP3B	55335	nipsnap homolog 3B	NR_024011	1543	1.44
CST3	1471	cystatin C	NM_000099	1571	-1.43	1426195_a_at	13616	1.2681
KANK2	25959	KN motif and ankyrin repeat domains 2	NM_001136191	1571	-1.43	1460559_at	11767	-1.3105
COL6A2	1292	collagen type VI alpha 2 chain	NM_001849	1571	-1.43	1452250_a_at	3301	-1.8502
SLC6A1	6529	solute carrier family 6 member 1	NM_003042	1571	-1.43	1457183_at	6893	-1.5001
SPON1	10418	spondin 1	NM_006108	1571	-1.43	1424415_s_at	5619	1.5851
LIMCH1	22998	LIM and calponin homology domains 1	NM_014988	1571	1.43	1453802_at	7142	1.4857
ABI3	51225	ABI family member 3	NM_016428	1571	1.43	1452928_at	12752	1.2867
DTNB	1838	dystrobrevin beta	NM_021907	1571	1.43	1437651_a_at	17717	1.2002
SMURF2	64750	SMAD specific E3 ubiquitin protein ligase 2	NM_022739	1571	-1.43	1454894_at	16253	-1.2217
RHBDF2	79651	rhomboid 5 homolog 2	NM_024599	1571	1.43	1434774_at	17555	1.2025
FAM57A	79850	family with sequence similarity 57 member A	NM_024792	1571	-1.43	1435076_at	4663	-1.6719
FAM43A	131583	family with sequence similarity 43 member A	NM_153690	1571	-1.43	1426734_at	1628	-2.2953
ATP9B	374868	ATPase phospholipid transporting 9B (putative)	NM_198531	1571	1.43	1446467_at	7983	1.442
ZCCHC11	23318	zinc finger CCHC-type containing 11	NM_001009881	1599	-1.42	1437395_at	10523	-1.3455
SPECC1	92521	sperm antigen with calponin homology and coiled-coil domains 1	NM_001033553	1599	1.42	1459415_at	2082	2.123
SLC11A2	4891	solute carrier family 11 member 2	NM_001174129	1599	1.42	1441709_at	12217	-1.2992
CRIP2	1397	cysteine rich protein 2	NM_001312	1599	-1.42	1417311_at	1873	-2.1989
GABBR1	2550	gamma-aminobutyric acid type B receptor subunit 1	NM_001470	1599	-1.42	1437188_at	7386	1.4724
WEE1	7465	WEE1 G2 checkpoint kinase	NM_003390	1599	-1.42	1416774_at	5173	1.621
PPP1R3C	5507	protein phosphatase 1 regulatory subunit 3C	NM_005398	1599	-1.42	1425631_at	1308	2.4719
GREB1	9687	growth regulation by estrogen in breast cancer 1	NM_014668	1599	1.42	1439568_at	12217	-1.2992
PPP1R26	9858	protein phosphatase 1 regulatory subunit 26	NM_014811	1599	-1.42	1435473_at	8187	-1.4333
DAAM2	23500	dishevelled associated activator of morphogenesis 2	NM_015345	1599	1.42	1455717_s_at	4837	1.6531
RALY	22913	RALY heterogeneous nuclear ribonucleoprotein	NM_016732	1599	-1.42	1418573_a_at	10469	-1.347
ELP4	26610	elongator acetyltransferase complex subunit 4	NM_019040	1599	-1.42	1416987_at	16517	-1.2177
SORCS2	57537	sortilin related VPS10 domain containing receptor 2	NM_020777	1599	-1.42	1419358_at	5057	-1.6314
NUDT9	53343	nudix hydrolase 9	NM_024047	1599	1.42	1428164_at	13473	1.2711
GLIS2	84662	GLIS family zinc finger 2	NM_032575	1599	-1.42	1416598_at	6263	-1.5385
AMOTL1	154810	angiomotin like 1	NM_130847	1599	-1.42	1428785_at	3556	-1.8089
HEPH	9843	hephaestin	NM_138737	1599	-1.42	1448696_at	4672	1.6711
LEO1	123169	LEO1 homolog, Paf1/RNA polymerase II complex component	NM_138792	1599	-1.42	1455293_at	12384	-1.295
RPS13	6207	ribosomal protein S13	NM_001017	1628	1.41	1415912_a_at	9266	-1.3902
LRRC75A	388341	leucine rich repeat containing 75A	NM_001113567	1628	-1.41	1436195_at	2747	-1.9545
KARS	3735	lysyl-tRNA synthetase	NM_001130089	1628	1.41	1416068_at	9011	-1.4
IDH2	3418	isocitrate dehydrogenase (NADP(+)) 2, mitochondrial	NM_002168	1628	-1.41	1450048_a_at	13142	-1.2783
TGFA	7039	transforming growth factor alpha	NM_003236	1628	1.41	1421943_at	6023	-1.5571
AKAP1	8165	A-kinase anchoring protein 1	NM_003488	1628	1.41	1449019_at	14929	-1.2438
PPFIA1	8500	PTPRF interacting protein alpha 1	NM_003626	1628	-1.41	1435861_at	13088	1.2794
RFXANK	8625	regulatory factor X associated ankyrin containing protein	NM_003721	1628	-1.41	1425670_at	17536	1.2027
COX8A	1351	cytochrome c oxidase subunit 8A	NM_004074	1628	1.41	1416112_at	11227	1.325
SRC	6714	SRC proto-oncogene, non-receptor tyrosine kinase	NM_005417	1628	-1.41	1450918_s_at	13247	1.2762
MRC2	9902	mannose receptor C type 2	NM_006039	1628	-1.41	1421045_at	6407	-1.5288
FAM118B	79607	family with sequence similarity 118 member B	NM_024556	1628	-1.41	1432435_s_at	11068	-1.3294
GPANK1	7918	G-patch domain and ankyrin repeats 1	NM_033177	1628	1.41	1423163_at	16149	1.2233
ABCG1	9619	ATP binding cassette subfamily G member 1	NM_207628	1628	1.41	1423570_at	2164	2.094
ZNF451	26036	zinc finger protein 451	NM_001031623	1660	1.4	1455943_at	5499	-1.5947
NADK2	133686	NAD kinase 2, mitochondrial	NM_001085411	1660	-1.4	1453422_a_at	4022	1.7453
C17orf49	124944	chromosome 17 open reading frame 49	NM_001142798	1660	1.4	1428679_s_at	6542	-1.5205
BCL7B	9275	BCL tumor suppressor 7B	NM_001707	1660	1.4	1448247_at	4124	1.7308
SMARCA2	6595	SWI/SNF related, matrix associated, actin dependent regulator of chromatin, subfamily a, member 2	NM_003070	1660	-1.4	1452333_at	527	3.4013
CHST2	9435	carbohydrate sulfotransferase 2	NM_004267	1660	-1.4	1460070_at	6825	-1.504
GABPB1	2553	GA binding protein transcription factor beta subunit 1	NM_005254	1660	-1.4	1436232_a_at	7225	-1.4812
PHF2	5253	PHD finger protein 2	NM_005392	1660	-1.4	1421067_a_at	16015	1.2255
ACOT2	10965	acyl-CoA thioesterase 2	NM_006821	1660	-1.4	1422997_s_at	1924	-2.1737
DHCR24	1718	24-dehydrocholesterol reductase	NM_014762	1660	1.4	1451895_a_at	3389	-1.837
TTLL12	23170	tubulin tyrosine ligase like 12	NM_015140	1660	-1.4	1437242_at	2205	-2.0825
LSM8	51691	LSM8 homolog, U6 small nuclear RNA associated	NM_016200	1660	-1.4	1436107_at	7065	-1.4897
RNF138	51444	ring finger protein 138	NM_016271	1660	-1.4	1419369_at	2286	-2.0574
HAMP	57817	hepcidin antimicrobial peptide	NM_021175	1660	1.4	1419197_x_at	15545	1.2334
GUCD1	83606	guanylyl cyclase domain containing 1	NM_031444	1660	-1.4	1428071_at	6196	-1.5441
AMMECR1L	83607	AMMECR1 like	NM_031445	1660	-1.4	1437521_s_at	5966	-1.5612
C1QTNF6	114904	C1q and TNF related 6	NM_031910	1660	-1.4	1431856_a_at	11395	-1.3204
GAB2	9846	GRB2 associated binding protein 2	NM_080491	1660	1.4	1419829_a_at	1780	-2.2366
JOSD2	126119	Josephin domain containing 2	NM_138334	1660	1.4	1449046_a_at	6481	1.5243
GPR161	23432	G protein-coupled receptor 161	NM_153832	1660	-1.4	1436459_at	1077	-2.6479
LSM14B	149986	LSM family member 14B	AF165185	1701	-1.39
BICD2	23299	BICD cargo adaptor 2	NM_001003800	1701	-1.39	1422745_at	13890	1.2624
MLH3	27030	mutL homolog 3	NM_001040108	1701	1.39	1426052_at	11123	1.328
MTMR12	54545	myotubularin related protein 12	NM_001040446	1701	1.39	1434058_at	774	2.9593
CD33	945	CD33 molecule	NM_001772	1701	1.39	1450513_at	14961	1.2432
TIMP2	7077	TIMP metallopeptidase inhibitor 2	NM_003255	1701	-1.39	1454677_at	4677	-1.6703
RGS5	8490	regulator of G protein signaling 5	NM_003617	1701	1.39	1420940_x_at	1209	-2.5314
GNB2	2783	G protein subunit beta 2	NM_005273	1701	-1.39	1450623_at	6931	-1.4981
USP16	10600	ubiquitin specific peptidase 16	NM_006447	1701	1.39	1430203_at	7017	1.4926
RGS14	10636	regulator of G protein signaling 14	NM_006480	1701	-1.39	1419221_a_at	422	3.6905
ABHD2	11057	abhydrolase domain containing 2	NM_007011	1701	-1.39	1435653_at	8946	-1.4025
IGDCC4	57722	immunoglobulin superfamily DCC subclass member 4	NM_020962	1701	-1.39	1416474_at	13225	-1.2767
SLC13A3	64849	solute carrier family 13 member 3	NM_022829	1701	1.39	1438377_x_at	14450	-1.2521
PRR14	78994	proline rich 14	NM_024031	1701	-1.39	1460349_at	16537	-1.2175
UPF2	26019	UPF2, regulator of nonsense mediated mRNA decay	NM_080599	1701	1.39	1435030_at	3690	1.7869
ZDHHC15	158866	zinc finger DHHC-type containing 15	NM_144969	1701	-1.39	1436582_at	3868	1.764
NCAPH2	29781	non-SMC condensin II complex subunit H2	NM_152299	1701	-1.39	1429477_at	15074	-1.2412
ARL5B	221079	ADP ribosylation factor like GTPase 5B	NM_178815	1701	-1.39	1455166_at	11270	-1.3238
TMED4	222068	transmembrane p24 trafficking protein 4	NM_182547	1701	1.39	1448422_at	14693	1.2477
RAPGEF1	2889	Rap guanine nucleotide exchange factor 1	NM_198679	1701	-1.39	1427006_at	9403	-1.3844
C19orf48	84798	chromosome 19 open reading frame 48	NM_199249	1701	-1.39	1460672_at	6585	-1.5175
ALG2	85365	ALG2, alpha-1,3/1,6-mannosyltransferase	NR_024532	1701	1.39	1421059_a_at	6213	-1.5422
PURG	29942	purine rich element binding protein G	NM_001015508	1738	-1.38	1424970_at	1912	-2.1794
OAZ2	4947	ornithine decarboxylase antizyme 2	NM_002537	1738	-1.38	1426764_at	10761	1.3387
BCR	613	BCR, RhoGEF and GTPase activating protein	NM_004327	1738	1.38	1427265_at	9400	1.3846
CD151	977	CD151 molecule (Raph blood group)	NM_004357	1738	-1.38	1437670_x_at	3392	-1.8367
PYGM	5837	glycogen phosphorylase, muscle associated	NM_005609	1738	-1.38	1448602_at	8014	1.4399
PNRC1	10957	proline rich nuclear receptor coactivator 1	NM_006813	1738	1.38	1433668_at	6127	1.5494
CDC42EP4	23580	CDC42 effector protein 4	NM_012121	1738	-1.38	1436801_x_at	13748	-1.2653
MSRB1	51734	methionine sulfoxide reductase B1	NM_016332	1738	-1.38	1418888_a_at	12636	-1.2892
ZC3H7B	23264	zinc finger CCCH-type containing 7B	NM_017590	1738	-1.38	1455547_at	9273	-1.39
BSPRY	54836	B-box and SPRY domain containing	NM_017688	1738	1.38	1447795_at	17389	1.205
ATG2B	55102	autophagy related 2B	NM_018036	1738	1.38	1435501_at	9442	1.3827
TREM2	54209	triggering receptor expressed on myeloid cells 2	NM_018965	1738	1.38	1421792_s_at	10687	1.3405
DHX33	56919	DEAH-box helicase 33	NM_020162	1738	-1.38	1429191_at	1278	2.491
ATP13A2	23400	ATPase 13A2	NM_022089	1738	-1.38	1428340_s_at	4674	-1.6706
HSDL2	84263	hydroxysteroid dehydrogenase like 2	NM_032303	1738	-1.38	1426857_a_at	10709	-1.34
SIGLEC10	89790	sialic acid binding Ig like lectin 10	NM_033130	1738	1.38	1435955_at	10406	1.3491
ZSCAN21	7589	zinc finger and SCAN domain containing 21	NM_145914	1738	-1.38	1449732_at	1271	-2.4943
GORAB	92344	golgin, RAB6 interacting	NM_152281	1738	1.38	1458365_at	10739	1.3392
TTL	150465	tubulin tyrosine ligase	NM_153712	1738	-1.38	1427112_at	937	-2.7636
BID	637	BH3 interacting domain death agonist	NM_197966	1738	-1.38	1447873_x_at	448	-3.6374
LURAP1L	286343	leucine rich adaptor protein 1 like	NM_203403	1738	1.38	1428384_at	936	2.7642
IFFO1	25900	intermediate filament family orphan 1	NR_036467	1738	1.38	1454629_at	8408	1.4244
GALE	2582	UDP-galactose-4-epimerase	NM_000403	1769	-1.37	1424140_at	10642	-1.3421
GUCY1A2	2977	guanylate cyclase 1 soluble subunit alpha 2	NM_000855	1769	-1.37	1429579_at	10149	-1.3572
KIAA0930	23313	KIAA0930	NM_001009880	1769	1.37	1454786_at	9158	-1.3946
GPR155	151556	G protein-coupled receptor 155	NM_001033045	1769	1.37	1452353_at	6277	1.5374
BICC1	80114	BicC family RNA binding protein 1	NM_001080512	1769	-1.37	1441137_at	2901	-1.9259
FMO1	2326	flavin containing monooxygenase 1	NM_002021	1769	1.37	1417429_at	948	-2.7552
ABLIM1	3983	actin binding LIM protein 1	NM_002313	1769	-1.37	1453103_at	17242	1.2071
TLE2	7089	transducin like enhancer of split 2	NM_003260	1769	-1.37	1436244_a_at	6782	-1.5065
FASN	2194	fatty acid synthase	NM_004104	1769	-1.37	1423828_at	2887	-1.9287
METAP2	10988	methionyl aminopeptidase 2	NM_006838	1769	1.37	1436531_at	3985	-1.7494
RRAS2	22800	RAS related 2	NM_012250	1769	-1.37	1448689_at	5958	-1.5618
EPN2	22905	epsin 2	NM_014964	1769	-1.37	1427225_at	6166	1.547
TNIK	23043	TRAF2 and NCK interacting kinase	NM_015028	1769	-1.37	1455256_at	7399	-1.4717
NECTIN3	25945	nectin cell adhesion molecule 3	NM_015480	1769	-1.37	1417319_at	1023	-2.6896
STMN3	50861	stathmin 3	NM_015894	1769	-1.37	1460181_at	7322	-1.476
51072	51072	mediator of cell motility 1	NM_015955	1769	-1.37	1449821_a_at	6191	-1.5445
CHST11	50515	carbohydrate sulfotransferase 11	NM_018413	1769	-1.37	1428902_at	12709	-1.2875
PNPLA2	57104	patatin like phospholipase domain containing 2	NM_020376	1769	1.37	1428591_at	11953	1.3057
PLXDC1	57125	plexin domain containing 1	NM_020405	1769	-1.37	1424902_at	10078	1.3596
TMX4	56255	thioredoxin related transmembrane protein 4	NM_021156	1769	1.37	1453787_at	1542	2.3287
ZDHHC6	64429	zinc finger DHHC-type containing 6	NM_022494	1769	1.37	1423300_at	15443	-1.2355
KCTD15	79047	potassium channel tetramerization domain containing 15	NM_024076	1769	-1.37	1435339_at	739	-3.0093
FAM234A	83986	family with sequence similarity 234 member A	NM_032039	1769	-1.37	1434387_at	3976	-1.7509
FAM160A2	84067	family with sequence similarity 160 member A2	NM_032127	1769	-1.37	1429949_at	14730	1.247
APOPT1	84334	apoptogenic 1, mitochondrial	NM_032374	1769	-1.37	1454309_at	7486	-1.4662
SLITRK2	84631	SLIT and NTRK like family member 2	NM_032539	1769	-1.37	1441483_at	2311	2.0516
ZNF274	10782	zinc finger protein 274	NM_133502	1769	-1.37	1437236_a_at	2044	-2.1325
LGI4	163175	leucine rich repeat LGI family member 4	NM_139284	1769	1.37	1434121_at	1482	2.3612
DNMT3A	1788	DNA methyltransferase 3 alpha	NM_175629	1769	-1.37	1423066_at	548	-3.3448
EXOSC8	11340	exosome component 8	NM_181503	1769	-1.37	1420115_at	16470	-1.2185
SPRED2	200734	sprouty related EVH1 domain containing 2	NM_181784	1769	-1.37	1436892_at	2639	1.9742
NFIA	4774	nuclear factor I A	NM_001134673	1821	-1.36	1421163_a_at	1591	-2.3122
PKN1	5585	protein kinase N1	NM_002741	1821	-1.36	1436851_at	6559	-1.5195
CSK	1445	C-terminal Src kinase	NM_004383	1821	-1.36	1423518_at	5991	-1.5593
PRF1	5551	perforin 1	NM_005041	1821	1.36	1450335_at	8664	1.4132
SPEG	10290	SPEG complex locus	NM_005876	1821	-1.36	1425968_s_at	4553	1.6838
UNC13B	10497	unc-13 homolog B	NM_006377	1821	-1.36	1417757_at	10399	-1.3492
KRCC1	51315	lysine rich coiled-coil 1	NM_016618	1821	1.36	1424621_at	16299	-1.221
MAPT	4137	microtubule associated protein tau	NM_016835	1821	-1.36	1417885_at	641	-3.1372
XPO5	57510	exportin 5	NM_020750	1821	-1.36	1428560_at	15764	-1.2299
RHBDF1	64285	rhomboid 5 homolog 1	NM_022450	1821	-1.36	1424138_at	2407	-2.0243
WDR76	79968	WD repeat domain 76	NM_024908	1821	-1.36	1455674_at	11693	-1.3122
ZNRF1	84937	zinc and ring finger 1	NM_032268	1821	-1.36	1424384_a_at	5919	-1.5649
MICALL2	79778	MICAL like 2	NM_182924	1821	1.36	1434322_at	9911	-1.3656
IRF2BP2	359948	interferon regulatory factor 2 binding protein 2	NM_182972	1821	-1.36	1433634_at	6983	-1.4947
PBDC1	51260	polysaccharide biosynthesis domain containing 1	BC001220	1846	-1.35	1417921_at	12551	-1.2913
FAM168A	23201	family with sequence similarity 168 member A	EF363480	1846	-1.35	1454950_at	8504	1.4203
STAR	6770	steroidogenic acute regulatory protein	NM_000349	1846	1.35	1449201_at	11303	1.323
AKT1	207	AKT serine/threonine kinase 1	NM_001014432	1846	-1.35	1416657_at	7080	-1.4893
SLC38A10	124565	solute carrier family 38 member 10	NM_001037984	1846	1.35	1427295_at	13338	-1.2741
HAGH	3029	hydroxyacylglutathione hydrolase	NM_001040427	1846	1.35	1424171_a_at	4795	1.6565
SEMA6C	10500	semaphorin 6C	NM_001178061	1846	-1.35	1423454_a_at	13638	1.2676
GFAP	2670	glial fibrillary acidic protein	NM_002055	1846	1.35	1426509_s_at	13201	-1.2773
FSCN1	6624	fascin actin-bundling protein 1	NM_003088	1846	-1.35	1416514_a_at	5808	-1.5722
SREBF2	6721	sterol regulatory element binding transcription factor 2	NM_004599	1846	-1.35	1426744_at	6193	-1.5443
MTA1	9112	metastasis associated 1	NM_004689	1846	-1.35	1417295_at	7344	-1.4745
KLHL20	27252	kelch like family member 20	NM_014458	1846	1.35	1454994_at	10185	-1.356
POP5	51367	POP5 homolog, ribonuclease P/MRP subunit	NM_015918	1846	-1.35	1417972_s_at	1666	2.2815
GPRC5B	51704	G protein-coupled receptor class C group 5 member B	NM_016235	1846	1.35	1424613_at	264	4.355
TBC1D8B	54885	TBC1 domain family member 8B	NM_017752	1846	1.35	1430133_at	416	3.7221
WDR6	11180	WD repeat domain 6	NM_018031	1846	-1.35	1415770_at	2051	-2.1305
MFSD1	64747	major facilitator superfamily domain containing 1	NM_022736	1846	1.35	1437055_x_at	6925	-1.4982
ARHGAP19	84986	Rho GTPase activating protein 19	NM_032900	1846	1.35	1434911_s_at	8973	-1.4015
SLC43A2	124935	solute carrier family 43 member 2	NM_152346	1846	-1.35	1434308_at	15710	-1.2308
COX8C	341947	cytochrome c oxidase subunit 8C	NM_182971	1846	1.35	1455167_at	10553	1.3447
RAPH1	65059	Ras association (RalGDS/AF-6) and pleckstrin homology domains 1	NM_213589	1846	-1.35	1434303_at	2547	-1.9914
PDE3B	5140	phosphodiesterase 3B	NM_000922	1881	-1.34	1433694_at	17545	-1.2026
TMEM177	80775	transmembrane protein 177	NM_001105198	1881	1.34	1428957_at	10169	-1.3566
AKR1B1	231	aldo-keto reductase family 1 member B	NM_001628	1881	1.34	1445148_at	7062	1.4898
USP13	8975	ubiquitin specific peptidase 13	NM_003940	1881	-1.34	1455473_at	6761	1.5075
PTTG1IP	754	PTTG1 interacting protein	NM_004339	1881	-1.34	1420131_s_at	12589	-1.2904
FLOT2	2319	flotillin 2	NM_004475	1881	-1.34	1438164_x_at	1526	-2.3383
SMC4	10051	structural maintenance of chromosomes 4	NM_005496	1881	-1.34	1452197_at	1952	-2.1618
RACK1	10399	receptor for activated C kinase 1	NM_006098	1881	-1.34	1455168_a_at	5988	-1.5596
AGPAT1	10554	1-acylglycerol-3-phosphate O-acyltransferase 1	NM_006411	1881	-1.34	1421024_at	10701	1.3402
IGF2BP2	10644	insulin like growth factor 2 mRNA binding protein 2	NM_006548	1881	-1.34	1439764_s_at	6499	-1.5233
PIP5K1C	23396	phosphatidylinositol-4-phosphate 5-kinase type 1 gamma	NM_012398	1881	-1.34	1450228_a_at	13310	1.2748
PGM2	55276	phosphoglucomutase 2	NM_018290	1881	1.34	1453283_at	1727	-2.2542
METRN	79006	meteorin, glial cell differentiation regulator	NM_024042	1881	-1.34	1427101_at	10413	1.3488
METTL22	79091	methyltransferase like 22	NM_024109	1881	1.34	1439425_x_at	6149	-1.5482
APH1B	83464	aph-1 homolog B, gamma-secretase subunit	NM_031301	1881	1.34	1435793_at	4228	-1.7216
UTP15	84135	UTP15, small subunit processome component	NM_032175	1881	1.34	1434125_at	16142	1.2234
ANKH	56172	ANKH inorganic pyrophosphate transport regulator	NM_054027	1881	1.34	1450627_at	7879	1.4464
AFAP1	60312	actin filament associated protein 1	NM_198595	1881	-1.34	1456361_at	14830	-1.2455
RDH13	112724	retinol dehydrogenase 13	NR_027382	1881	-1.34	1433799_at	7702	-1.4555
SUFU	51684	SUFU negative regulator of hedgehog signaling	NM_001178133	1919	-1.33	1450024_at	7062	-1.4898
ARCN1	372	archain 1	NM_001655	1919	1.33	1423743_at	7640	1.4586
SRPRA	6734	SRP receptor alpha subunit	NM_003139	1919	1.33	1427570_at	12292	1.2974
SUPT6H	6830	SPT6 homolog, histone chaperone	NM_003170	1919	1.33	1417628_at	10476	1.3467
CBL	867	Cbl proto-oncogene	NM_005188	1919	-1.33	1450457_at	5802	1.5728
CWC27	10283	CWC27 spliceosome associated protein homolog	NM_005869	1919	1.33	1426455_at	16470	-1.2185
NTN3	4917	netrin 3	NM_006181	1919	-1.33	1422056_at	10671	1.3412
BRAP	8315	BRCA1 associated protein	NM_006768	1919	1.33	1416739_a_at	4153	1.7281
EXOC3	11336	exocyst complex component 3	NM_007277	1919	1.33	1434750_at	10454	-1.3475
LPIN2	9663	lipin 2	NM_014646	1919	-1.33	1460290_at	4495	1.6891
NCAPD2	9918	non-SMC condensin I complex subunit D2	NM_014865	1919	1.33	1423847_at	954	-2.7487
TRPV2	51393	transient receptor potential cation channel subfamily V member 2	NM_016113	1919	-1.33	1416935_at	2606	-1.9799
MED9	55090	mediator complex subunit 9	NM_018019	1919	-1.33	1449448_at	16326	-1.2206
LRRC59	55379	leucine rich repeat containing 59	NM_018509	1919	-1.33	1416234_at	10130	-1.3578
NUFIP2	57532	NUFIP2, FMR1 interacting protein 2	NM_020772	1919	-1.33	1435632_at	17717	-1.2002
CMC1	152100	C-X9-C motif containing 1	NM_182523	1919	1.33	1431510_s_at	5423	-1.6004
SYNE1	23345	spectrin repeat containing nuclear envelope protein 1	NM_182961	1919	1.33	1455225_at	219	4.6445
DNMT1	1786	DNA methyltransferase 1	NM_001130823	1956	-1.32	1447877_x_at	4389	-1.7001
WDR13	64743	WD repeat domain 13	NM_001166426	1956	-1.32	1425490_a_at	2741	1.9552
CPE	1363	carboxypeptidase E	NM_001873	1956	-1.32	1415949_at	14574	1.2496
MAP3K10	4294	mitogen-activated protein kinase kinase kinase 10	NM_002446	1956	-1.32	1436373_at	8552	-1.4182
SKI	6497	SKI proto-oncogene	NM_003036	1956	-1.32	1429192_at	4597	1.6785
EFS	10278	embryonal Fyn-associated substrate	NM_005864	1956	1.32	1438114_x_at	1288	-2.4845
TACC1	6867	transforming acidic coiled-coil containing protein 1	NM_006283	1956	1.32	1454909_at	3044	1.9004
SYNPO	11346	synaptopodin	NM_007286	1956	1.32	1427045_at	1176	2.5639
TPX2	22974	TPX2, microtubule nucleation factor	NM_012112	1956	-1.32	1428104_at	330	-4.0349
COMMD5	28991	COMM domain containing 5	NM_014066	1956	-1.32	1419989_at	14693	1.2477
DSTYK	25778	dual serine/threonine and tyrosine protein kinase	NM_015375	1956	1.32	1436301_at	3788	1.774
SAMD4A	23034	sterile alpha motif domain containing 4A	NM_015589	1956	-1.32	1429449_at	15571	1.233
ATG3	64422	autophagy related 3	NM_022488	1956	1.32	1418179_at	16161	1.2231
PLEKHG2	64857	pleckstrin homology and RhoGEF domain containing G2	NM_022835	1956	-1.32	1418201_at	2779	-1.9496
CSPP1	79848	centrosome and spindle pole associated protein 1	NM_024790	1956	-1.32	1454989_at	7976	-1.4424
PLPPR3	79948	phospholipid phosphatase related 3	NM_024888	1956	-1.32	1454761_at	1850	-2.2077
CYB5B	80777	cytochrome b5 type B	NM_030579	1956	1.32	1417767_at	12499	1.2923
SOGA1	140710	suppressor of glucose, autophagy associated 1	NM_080627	1956	-1.32	1436132_at	1634	-2.2923
ZFAND2B	130617	zinc finger AN1-type containing 2B	NM_138802	1956	1.32	1451390_s_at	11084	1.329
ORMDL3	94103	ORMDL sphingolipid biosynthesis regulator 3	NM_139280	1956	-1.32	1419450_at	15968	-1.2263
ZNF558	148156	zinc finger protein 558	NM_144693	1956	-1.32	1430973_at	12999	-1.2813
SCUBE3	222663	signal peptide, CUB domain and EGF like domain containing 3	NM_152753	1956	-1.32	1436002_at	4235	-1.721
TMCO4	255104	transmembrane and coiled-coil domains 4	NM_181719	1956	1.32	1431810_a_at	12356	1.2958
GART	2618	phosphoribosylglycinamide formyltransferase, phosphoribosylglycinamide synthetase, phosphoribosylaminoimidazole synthetase	NM_000819	1988	-1.31	1416283_at	10100	-1.3589
ZNF112	7771	zinc finger protein 112	NM_001083335	1988	-1.31	1421458_at	12521	1.2919
ENTPD5	957	ectonucleoside triphosphate diphosphohydrolase 5	NM_001249	1988	1.31	1458677_at	17074	1.2098
PPP4C	5531	protein phosphatase 4 catalytic subunit	NM_002720	1988	-1.31	1460288_a_at	8633	-1.4147
TRIM26	7726	tripartite motif containing 26	NM_003449	1988	-1.31	1424929_a_at	10882	-1.3352
KLF7	8609	Kruppel like factor 7	NM_003709	1988	-1.31	1419355_at	557	-3.3286
FPGT	8790	fucose-1-phosphate guanylyltransferase	NM_003838	1988	1.31	1429519_at	11703	1.312
HCFC1	3054	host cell factor C1	NM_005334	1988	-1.31	1450439_at	13902	1.2622
G3BP1	10146	G3BP stress granule assembly factor 1	NM_005754	1988	-1.31	1455060_at	5253	-1.6146
ARIH2	10425	ariadne RBR E3 ubiquitin protein ligase 2	NM_006321	1988	1.31	1418523_at	13214	1.277
LRBA	987	LPS responsive beige-like anchor protein	NM_006726	1988	1.31	1449099_at	5456	1.5976
CRYL1	51084	crystallin lambda 1	NM_015974	1988	1.31	1430681_at	11896	1.3072
C1QA	712	complement C1q A chain	NM_015991	1988	1.31	1417381_at	5174	1.6209
PER3	8863	period circadian regulator 3	NM_016831	1988	-1.31	1421087_at	1466	2.367
PRR11	55771	proline rich 11	NM_018304	1988	-1.31	1442134_at	13536	-1.2696
WDFY1	57590	WD repeat and FYVE domain containing 1	NM_020830	1988	-1.31	1435588_at	5687	-1.5802
B3GALT6	126792	beta-1,3-galactosyltransferase 6	NM_080605	1988	-1.31	1435252_at	8770	-1.4091
NUP155	9631	nucleoporin 155	NM_153485	1988	1.31	1449200_at	9377	-1.386
SALL3	27164	spalt like transcription factor 3	NM_171999	1988	-1.31	1452386_at	5399	-1.6025
NDUFAF3	25915	NADH:ubiquinone oxidoreductase complex assembly factor 3	NM_199069	1988	1.31	1418185_at	13563	1.269
FANCC	2176	Fanconi anemia complementation group C	NM_000136	2021	-1.3	1447632_at	12031	1.3036
GIPR	2696	gastric inhibitory polypeptide receptor	NM_000164	2021	1.3	1445790_at	17717	1.2002
RFC3	5983	replication factor C subunit 3	NM_002915	2021	-1.3	1432538_a_at	1461	-2.3705
SELENOW	6415	selenoprotein W	NM_003009	2021	-1.3	1416521_at	14727	1.2471
ZNF235	9310	zinc finger protein 235	NM_004234	2021	-1.3	1418955_at	13372	1.2734
TRIP13	9319	thyroid hormone receptor interactor 13	NM_004237	2021	-1.3	1429295_s_at	129	-5.8198
MED13	9969	mediator complex subunit 13	NM_005121	2021	-1.3	1438725_at	11299	-1.3231
PURA	5813	purine rich element binding protein A	NM_005859	2021	1.3	1449934_at	9523	1.3796
NEBL	10529	nebulette	NM_006393	2021	1.3	1451846_at	2896	1.9268
MACF1	23499	microtubule-actin crosslinking factor 1	NM_012090	2021	-1.3	1428847_a_at	6371	-1.5313
ZBED4	9889	zinc finger BED-type containing 4	NM_014838	2021	-1.3	1427090_at	4234	-1.7211
ALKBH5	54890	alkB homolog 5, RNA demethylase	NM_017758	2021	1.3	1437728_at	10080	1.3595
ATF7IP	55729	activating transcription factor 7 interacting protein	NM_018179	2021	-1.3	1454973_at	10714	-1.3399
TBC1D14	57533	TBC1 domain family member 14	NM_020773	2021	-1.3	1432027_a_at	6859	1.5022
GINS1	9837	GINS complex subunit 1	NM_021067	2021	-1.3	1452598_at	355	-3.9357
EHMT1	79813	euchromatic histone lysine methyltransferase 1	NM_024757	2021	-1.3	1454776_at	6299	-1.5355
PTPN13	5783	protein tyrosine phosphatase, non-receptor type 13	NM_080683	2021	1.3	1452127_a_at	15337	-1.2372
LSM14B	149986	LSM family member 14B	NM_144703	2021	-1.3
LRWD1	222229	leucine rich repeats and WD repeat domain containing 1	NM_152892	2021	-1.3	1437194_x_at	7108	-1.488
TMEM171	134285	transmembrane protein 171	NM_173490	2021	1.3	1456284_at	11482	1.3179
STARD13	90627	StAR related lipid transfer domain containing 13	NM_178006	2021	1.3	1452604_at	4843	1.6524
PRIMA1	145270	proline rich membrane anchor 1	NM_178013	2021	1.3	1435125_at	8919	1.4032
PEPD	5184	peptidase D	NM_000285	2055	1.29	1416712_at	14233	-1.256
PHF12	57649	PHD finger protein 12	NM_001033561	2055	-1.29	1453579_at	12557	1.2912
SMARCD2	6603	SWI/SNF related, matrix associated, actin dependent regulator of chromatin, subfamily d, member 2	NM_001098426	2055	1.29	1448400_a_at	14424	1.2526
CDH11	1009	cadherin 11	NM_001797	2055	-1.29	1450757_at	6320	-1.5344
GTF3A	2971	general transcription factor IIIA	NM_002097	2055	-1.29	1427027_a_at	5088	-1.628
MLLT1	4298	MLLT1, super elongation complex subunit	NM_005934	2055	-1.29	1434805_at	12205	-1.2995
INMT	11185	indolethylamine N-methyltransferase	NM_006774	2055	1.29	1418697_at	11729	1.3114
WBP2	23558	WW domain binding protein 2	NM_012478	2055	1.29	1448121_at	6428	1.5274
MTSS1	9788	MTSS1, I-BAR domain containing	NM_014751	2055	-1.29	1440847_at	174	-5.1271
ANKZF1	55139	ankyrin repeat and zinc finger domain containing 1	NM_018089	2055	1.29	1429015_at	5630	-1.5844
NFATC2IP	84901	nuclear factor of activated T cells 2 interacting protein	NM_032815	2055	-1.29	1434836_at	5658	-1.5822
C17orf50	146853	chromosome 17 open reading frame 50	NM_145272	2055	-1.29	1453779_at	13243	1.2763
HADHA	3030	hydroxyacyl-CoA dehydrogenase trifunctional multienzyme complex subunit alpha	NM_000182	2080	1.28	1452173_at	16934	-1.2117
PC	5091	pyruvate carboxylase	NM_001040716	2080	1.28	1416383_a_at	9553	-1.3783
ADCY7	113	adenylate cyclase 7	NM_001114	2080	1.28	1450065_at	2427	-2.0199
ITGAM	3684	integrin subunit alpha M	NM_001145808	2080	1.28	1422046_at	2376	2.0328
TRAF1	7185	TNF receptor associated factor 1	NM_001190945	2080	1.28	1445452_at	14843	1.2453
CTNND2	1501	catenin delta 2	NM_001332	2080	-1.28	1456116_at	8961	-1.402
DHODH	1723	dihydroorotate dehydrogenase (quinone)	NM_001361	2080	1.28	1417581_at	17460	1.2038
EIF4G2	1982	eukaryotic translation initiation factor 4 gamma 2	NM_001418	2080	-1.28	1415863_at	3483	-1.8208
TEAD2	8463	TEA domain transcription factor 2	NM_003598	2080	-1.28	1448519_at	615	-3.2008
CSRP1	1465	cysteine and glycine rich protein 1	NM_004078	2080	1.28	1425811_a_at	778	2.9582
STRAP	11171	serine/threonine kinase receptor associated protein	NM_007178	2080	-1.28	1419912_s_at	7805	-1.4505
TIMM21	29090	translocase of inner mitochondrial membrane 21	NM_014177	2080	1.28	1452785_at	13638	-1.2676
IFT140	9742	intraflagellar transport 140	NM_014714	2080	-1.28	1417255_at	13578	-1.2687
RCOR1	23186	REST corepressor 1	NM_015156	2080	-1.28	1434336_s_at	5489	-1.5956
GINS2	51659	GINS complex subunit 2	NM_016095	2080	-1.28	1452881_at	3022	-1.9039
ANAPC5	51433	anaphase promoting complex subunit 5	NM_016237	2080	1.28	1435177_a_at	5159	-1.6217
43895	54708	membrane associated ring-CH-type finger 5	NM_017824	2080	-1.28	1429910_at	12581	-1.2906
NAT14	57106	N-acetyltransferase 14 (putative)	NM_020378	2080	-1.28	1435961_at	2973	1.9119
ATXN7L1	222255	ataxin 7 like 1	NM_020725	2080	-1.28	1439497_at	14132	1.2577
ZNF106	64397	zinc finger protein 106	NM_022473	2080	1.28	1425331_at	4371	1.703
TSTD2	158427	thiosulfate sulfurtransferase like domain containing 2	NM_139246	2080	-1.28	1437026_at	4245	-1.7197
XXYLT1	152002	xyloside xylosyltransferase 1	NM_152531	2080	-1.28	1437017_at	11936	-1.3062
FBXW8	26259	F-box and WD repeat domain containing 8	NM_153348	2080	-1.28	1436732_s_at	4479	-1.691
SKIDA1	387640	SKI/DACH domain containing 1	NM_207371	2080	-1.28	1457642_at	8996	-1.4008
RHOBTB1	9886	Rho related BTB domain containing 1	NR_024556	2080	-1.28	1429206_at	893	-2.8019
SPINDOC	144097	spindlin interactor and repressor of chromatin binding	BC056402	2115	-1.27	1436663_at	13611	1.2682
ADRB1	153	adrenoceptor beta 1	NM_000684	2115	-1.27	1423420_at	5072	1.6302
GRIN2C	2905	glutamate ionotropic receptor NMDA type subunit 2C	NM_000835	2115	-1.27	1449245_at	216	4.6733
SLC22A18	5002	solute carrier family 22 member 18	NM_002555	2115	1.27	1427531_a_at	16036	1.2252
SKIL	6498	SKI like proto-oncogene	NM_005414	2115	-1.27	1452214_at	4328	1.7079
MRE11	4361	MRE11 homolog, double strand break repair nuclease	NM_005591	2115	1.27	1416748_a_at	11435	-1.3191
ITSN2	50618	intersectin 2	NM_006277	2115	1.27	1423184_at	2152	2.0986
KIF22	3835	kinesin family member 22	NM_007317	2115	-1.27	1451128_s_at	510	-3.4443
FKBP10	60681	FK506 binding protein 10	NM_021939	2115	-1.27	1449632_s_at	828	-2.887
TRIM8	81603	tripartite motif containing 8	NM_030912	2115	-1.27	1418577_at	13208	-1.2772
TTC39B	158219	tetratricopeptide repeat domain 39B	NM_152574	2115	1.27	1452008_at	15638	1.2318
NCOA3	8202	nuclear receptor coactivator 3	NM_181659	2115	-1.27	1422737_at	11128	-1.3279
MRPS9	64965	mitochondrial ribosomal protein S9	NM_182640	2115	1.27	1448921_a_at	17602	1.2017
LANCL3	347404	LanC like 3	NM_198511	2115	-1.27	1437268_at	6363	-1.5318
TOM1L2	146691	target of myb1 like 2 membrane trafficking protein	NM_001033551	2142	-1.26	1434385_at	6827	1.5038
GON4L	54856	gon-4 like	NM_001037533	2142	-1.26	1430680_a_at	3288	1.8521
H2AFX	3014	H2A histone family member X	NM_002105	2142	-1.26	1416746_at	12312	-1.2969
RIPK2	8767	receptor interacting serine/threonine kinase 2	NM_003821	2142	1.26	1450173_at	11004	1.3313
EIF4EBP1	1978	eukaryotic translation initiation factor 4E binding protein 1	NM_004095	2142	-1.26	1434976_x_at	8232	-1.4315
SMAD7	4092	SMAD family member 7	NM_005904	2142	1.26	1443771_x_at	10023	1.3615
HNRNPM	4670	heterogeneous nuclear ribonucleoprotein M	NM_005968	2142	-1.26	1426698_a_at	16484	-1.2183
RSU1	6251	Ras suppressor protein 1	NM_012425	2142	-1.26	1419259_at	4319	-1.7096
DEXI	28955	Dexi homolog	NM_014015	2142	1.26	1460174_at	4404	1.6986
EIF5B	9669	eukaryotic translation initiation factor 5B	NM_015904	2142	1.26	1435592_at	15200	1.2392
RBMX2	51634	RNA binding motif protein, X-linked 2	NM_016024	2142	1.26	1424705_at	11041	-1.3302
ZNF580	51157	zinc finger protein 580	NM_016202	2142	-1.26	1429634_at	6359	-1.532
ZFAND3	60685	zinc finger AN1-type containing 3	NM_021943	2142	-1.26	1426998_at	11560	-1.3159
CCDC28B	79140	coiled-coil domain containing 28B	NM_024296	2142	-1.26	1452937_s_at	1424	-2.399
ZBTB46	140685	zinc finger and BTB domain containing 46	NM_025224	2142	-1.26	1454884_at	328	-4.0393
NSD2	7468	nuclear receptor binding SET domain protein 2	NM_133330	2142	-1.26	1435136_at	2476	-2.008
ERCC1	2067	ERCC excision repair 1, endonuclease non-catalytic subunit	NM_202001	2142	1.26	1417328_at	12844	-1.2846
TRIR	79002	telomerase RNA component interacting RNase	BC000216	2172	1.25	1428201_at	14885	-1.2447
CYB5R3	1727	cytochrome b5 reductase 3	NM_001129819	2172	-1.25	1422185_a_at	2289	-2.0569
GHDC	84514	GH3 domain containing	NM_001142623	2172	1.25	1419502_at	7907	-1.4453
STAT6	6778	signal transducer and activator of transcription 6	NM_001178078	2172	1.25	1426353_at	10511	-1.3459
RAF1	5894	Raf-1 proto-oncogene, serine/threonine kinase	NM_002880	2172	-1.25	1425419_a_at	3125	-1.8864
STX5	6811	syntaxin 5	NM_003164	2172	-1.25	1448267_at	11296	-1.3232
ILK	3611	integrin linked kinase	NM_004517	2172	-1.25	1449942_a_at	11572	-1.3156
SFPQ	6421	splicing factor proline and glutamine rich	NM_005066	2172	-1.25	1423796_at	1787	-2.2333
SLC23A2	9962	solute carrier family 23 member 2	NM_005116	2172	-1.25	1417329_at	6161	1.5474
CFL1	1072	cofilin 1	NM_005507	2172	-1.25	1455138_x_at	14730	-1.247
EPM2A	7957	EPM2A, laforin glucan phosphatase	NM_005670	2172	1.25	1421553_at	4255	1.7182
PLXNA3	55558	plexin A3	NM_017514	2172	-1.25	1420996_at	1880	-2.1941
C6orf106	64771	chromosome 6 open reading frame 106	NM_024294	2172	1.25	1460741_x_at	4024	1.745
FLYWCH2	114984	FLYWCH family member 2	NM_138439	2172	-1.25	1438982_s_at	2835	-1.9403
ABHD15	116236	abhydrolase domain containing 15	NM_198147	2172	-1.25	1445506_at	16599	1.2166
ATXN1	6310	ataxin 1	NM_000332	2192	-1.24	1438294_at	7149	1.4853
RPL18	6141	ribosomal protein L18	NM_000979	2192	-1.24	1436699_x_at	7563	-1.4619
ACTN1	87	actinin alpha 1	NM_001130004	2192	1.24	1428585_at	10391	1.3494
SPTBN1	6711	spectrin beta, non-erythrocytic 1	NM_003128	2192	-1.24	1444089_at	1799	2.2293
TFAP4	7023	transcription factor AP-4	NM_003223	2192	1.24	1418167_at	9896	-1.3661
BPTF	2186	bromodomain PHD finger transcription factor	NM_004459	2192	-1.24	1427311_at	3944	1.754
MCRS1	10445	microspherule protein 1	NM_006337	2192	-1.24	1416535_at	7961	-1.4428
MTF2	22823	metal response element binding transcription factor 2	NM_007358	2192	-1.24	1445151_at	9877	1.3665
LETM1	3954	leucine zipper and EF-hand containing transmembrane protein 1	NM_012318	2192	-1.24	1420825_at	13816	1.2638
RADIL	55698	Rap associating with DIL domain	NM_018059	2192	-1.24	1433523_at	17733	-1.2
TRIM62	55223	tripartite motif containing 62	NM_018207	2192	-1.24	1452650_at	2339	-2.0427
INPP5E	56623	inositol polyphosphate-5-phosphatase E	NM_019892	2192	-1.24	1423230_at	17389	1.205
ARHGAP9	64333	Rho GTPase activating protein 9	NM_032496	2192	1.24	1449619_s_at	17501	1.2032
FAM149B1	317662	family with sequence similarity 149 member B1	NM_173348	2192	-1.24	1424813_at	9370	-1.3863
PDLIM2	64236	PDZ and LIM domain 2	NM_176871	2192	1.24	1423946_at	2953	1.9167
IFNAR2	3455	interferon alpha and beta receptor subunit 2	NM_207585	2192	-1.24	1427691_a_at	15043	-1.2417
MAP4	4134	microtubule associated protein 4	NM_002375	2217	1.23	1416091_at	6444	-1.5268
NUP153	9972	nucleoporin 153	NM_005124	2217	1.23	1452176_at	13291	-1.2752
ERP44	23071	endoplasmic reticulum protein 44	NM_015051	2217	-1.23	1423246_at	17708	-1.2003
IWS1	55677	IWS1, SUPT6H interacting protein	NM_017969	2217	1.23	1453010_at	9619	-1.376
WDYHV1	55093	WDYHV motif containing 1	NM_018024	2217	1.23	1432489_a_at	2031	2.1363
ATP13A1	57130	ATPase 13A1	NM_020410	2217	-1.23	1417475_at	14767	-1.2464
AGBL5	60509	ATP/GTP binding protein like 5	NM_021831	2217	-1.23	1439465_x_at	8120	-1.4356
EDAR	10913	ectodysplasin A receptor	NM_022336	2217	1.23	1447498_at	14530	1.2504
NSD1	64324	nuclear receptor binding SET domain protein 1	NM_022455	2217	-1.23	1440972_at	8710	-1.4116
DTNA	1837	dystrobrevin alpha	NM_032975	2217	-1.23	1426066_a_at	1501	2.3527
NTN5	126147	netrin 5	NM_145807	2217	1.23	1446220_at	1125	2.6075
ADORA1	134	adenosine A1 receptor	NM_000674	2242	1.22	1435495_at	9448	1.3824
HTR6	3362	5-hydroxytryptamine receptor 6	NM_000871	2242	1.22	1421757_at	14914	1.2443
ACTG1	71	actin gamma 1	NM_001614	2242	-1.22	1415779_s_at	11360	-1.3213
VARS	7407	valyl-tRNA synthetase	NM_006295	2242	-1.22	1448472_at	7495	-1.4655
ZNF41	7592	zinc finger protein 41	NM_007130	2242	-1.22	1436574_at	3295	-1.8515
DNAJC16	23341	DnaJ heat shock protein family (Hsp40) member C16	NM_015291	2242	1.22	1434781_at	4321	1.7095
PLGRKT	55848	plasminogen receptor with a C-terminal lysine	NM_018465	2242	-1.22	1460361_at	3005	-1.9073
HDAC10	83933	histone deacetylase 10	NM_032019	2242	-1.22	1454775_at	9940	-1.3646
PROKR1	10887	prokineticin receptor 1	NM_138964	2242	1.22	1456543_at	1341	-2.4487
MEX3D	399664	mex-3 RNA binding family member D	NM_203304	2242	-1.22	1437627_at	1150	-2.5841
FTO	79068	FTO, alpha-ketoglutarate dependent dioxygenase	NM_001080432	2259	1.21	1430829_s_at	13831	1.2635
MARK3	4140	microtubule affinity regulating kinase 3	NM_001128918	2259	-1.21	1418316_a_at	7529	-1.4639
MIF	4282	macrophage migration inhibitory factor	NM_002415	2259	-1.21	1416335_at	4340	-1.7072
UAP1	6675	UDP-N-acetylglucosamine pyrophosphorylase 1	NM_003115	2259	1.21	1437490_x_at	6809	-1.505
TSPAN7	7102	tetraspanin 7	NM_004615	2259	-1.21	1417502_at	6750	1.5081
DIAPH1	1729	diaphanous related formin 1	NM_005219	2259	1.21	1454979_at	5519	1.5932
SMC1A	8243	structural maintenance of chromosomes 1A	NM_006306	2259	-1.21	1417831_at	2448	2.0155
PPIL2	23759	peptidylprolyl isomerase like 2	NM_014337	2259	-1.21	1442660_at	9657	1.3748
ASAP3	55616	ArfGAP with SH3 domain, ankyrin repeat and PH domain 3	NM_017707	2259	-1.21	1444715_at	9860	-1.3669
NAA50	80218	N(alpha)-acetyltransferase 50, NatE catalytic subunit	NM_025146	2259	1.21	1428970_at	5174	1.6209
REM2	161253	RRAD and GEM like GTPase 2	NM_173527	2259	-1.21	1457651_x_at	3607	-1.7998
PDZD2	23037	PDZ domain containing 2	NM_178140	2259	-1.21	1445203_at	6565	1.5192
APAF1	317	apoptotic peptidase activating factor 1	NM_181861	2259	-1.21	1450223_at	4219	1.7226
CMPK2	129607	cytidine/uridine monophosphate kinase 2	NM_207315	2259	1.21	1450484_a_at	5626	-1.5846
APLP2	334	amyloid beta precursor like protein 2	NM_001642	2286	-1.2	1432344_a_at	5038	1.6329
UBA1	7317	ubiquitin like modifier activating enzyme 1	NM_003334	2286	-1.2	1442767_s_at	5810	-1.5719
NFKBIE	4794	NFKB inhibitor epsilon	NM_004556	2286	-1.2	1458299_s_at	1347	-2.4466
CHPF2	54480	chondroitin polymerizing factor 2	NM_019015	2286	1.2	1453846_at	11863	1.3081
NATD1	256302	N-acetyltransferase domain containing 1	NM_152914	2286	-1.2	1417477_at	3063	-1.8963
ZFP41	286128	ZFP41 zinc finger protein	NM_173832	2286	-1.2	1454927_at	1523	-2.3393
IGDCC4	57722	immunoglobulin superfamily DCC subclass member 4				1416473_a_at	13479	-1.2709
HSBP1	3281	heat shock factor binding protein 1				1451162_at	17636	-1.2012
HAPLN1	1404	hyaluronan and proteoglycan link protein 1				1426295_at	10256	-1.3541
SCPEP1	59342	serine carboxypeptidase 1				1426555_at	10927	-1.3336
IFT80	57560	intraflagellar transport 80				1427568_a_at	8262	1.4305
MYO1B	4430	myosin IB				1447364_x_at	1098	-2.6314
MYO1B	4430	myosin IB				1448990_a_at	1339	-2.4497
MYO1B	4430	myosin IB				1448989_a_at	1772	-2.2399
MYO1B	4430	myosin IB				1427450_x_at	1994	-2.147
MYO1B	4430	myosin IB				1458007_at	4200	-1.7246
ALDH1A3	220	aldehyde dehydrogenase 1 family member A3				1427395_a_at	13896	1.2623
VCAN	1462	versican				1421694_a_at	1051	-2.6699
VCAN	1462	versican				1427257_at	1132	-2.6027
VCAN	1462	versican				1447586_at	13439	1.2719
VCAN	1462	versican				1459767_x_at	14113	1.2581
NCAN	1463	neurocan				1423604_at	1414	-2.4046
NCAN	1463	neurocan				1444020_at	3745	-1.7789
DHCR24	1718	24-dehydrocholesterol reductase				1418129_at	5574	-1.5889
CSRP1	1465	cysteine and glycine rich protein 1				1425810_a_at	823	2.8921
NCAPD2	9918	non-SMC condensin I complex subunit D2				1430010_at	7873	-1.4466
ATP13A2	23400	ATPase 13A2				1452746_at	6317	-1.5346
SIMC1	375484	SUMO interacting motifs containing 1				1436235_x_at	6786	-1.5062
CCDC88C	440193	coiled-coil domain containing 88C				1446847_at	7780	-1.4516
CCDC88C	440193	coiled-coil domain containing 88C				1453330_at	11838	-1.3087
CCDC88C	440193	coiled-coil domain containing 88C				1442862_at	15875	-1.228
CTSH	1512	cathepsin H				1418365_at	8191	-1.4332
CXCL14	9547	C-X-C motif chemokine ligand 14				1418456_a_at	6057	1.5542
NDN	4692	necdin, MAGE family member				1455792_x_at	8365	-1.4262
NDN	4692	necdin, MAGE family member				1415923_at	8814	-1.4074
NDN	4692	necdin, MAGE family member				1435383_x_at	9158	-1.3946
NDN	4692	necdin, MAGE family member				1437853_x_at	12800	-1.2856
CUX1	1523	cut like homeobox 1				1434683_at	4916	-1.6449
CUX1	1523	cut like homeobox 1				1441956_s_at	6209	-1.5427
CUX1	1523	cut like homeobox 1				1425611_a_at	9739	-1.3717
CUX1	1523	cut like homeobox 1				1424667_a_at	13150	-1.2782
NDRG1	10397	N-myc downstream regulated 1				1423413_at	12048	1.3031
IQCA1	79781	IQ motif containing with AAA domain 1				1432060_at	17679	1.2007
PURG	29942	purine rich element binding protein G				1452029_a_at	13539	-1.2695
LMBRD1	55788	LMBR1 domain containing 1				1455617_at	11011	1.3311
LMBRD1	55788	LMBR1 domain containing 1				1451622_at	14468	1.2517
SEC22C	9117	SEC22 homolog C, vesicle trafficking protein				1456091_at	14468	-1.2517
SBF2	81846	SET binding factor 2				1427132_at	11723	-1.3116
SBF2	81846	SET binding factor 2				1443762_s_at	14488	-1.2513
NFIA	4774	nuclear factor I A				1456087_at	2012	-2.1411
NFIA	4774	nuclear factor I A				1446990_at	3228	-1.861
NFIA	4774	nuclear factor I A				1421162_a_at	4809	-1.6556
NFIA	4774	nuclear factor I A				1427733_a_at	5836	-1.5701
NFIA	4774	nuclear factor I A				1438236_at	8576	-1.4174
NAV1	89796	neuron navigator 1				1438730_at	823	-2.8921
NAV1	89796	neuron navigator 1				1455849_at	1187	-2.5544
NAV1	89796	neuron navigator 1				1443629_at	3040	-1.9011
NFIB	4781	nuclear factor I B				1434101_at	2275	-2.0616
NFIB	4781	nuclear factor I B				1427680_a_at	2381	-2.0316
NFIB	4781	nuclear factor I B				1434102_at	2894	-1.9269
NFIB	4781	nuclear factor I B				1448288_at	3457	-1.8244
NFIB	4781	nuclear factor I B				1454834_at	3660	-1.7909
MPZL1	9019	myelin protein zero like 1				1428168_at	1964	-2.1578
NFKBIE	4794	NFKB inhibitor epsilon				1431843_a_at	5521	-1.5928
DAG1	1605	dystroglycan 1				1456131_x_at	11442	-1.319
DAG1	1605	dystroglycan 1				1423872_a_at	12506	-1.2922
DAG1	1605	dystroglycan 1				1426779_x_at	14608	-1.249
CCDC28A	25901	coiled-coil domain containing 28A				1427951_s_at	1496	2.3539
CCDC28A	25901	coiled-coil domain containing 28A				1425345_at	12709	1.2875
NFS1	9054	NFS1, cysteine desulfurase				1416373_at	5975	1.5607
NSRP1	84081	nuclear speckle splicing regulatory protein 1				1455738_at	14468	1.2517
PRR18	285800	proline rich 18				1435642_at	11465	1.3184
NID1	4811	nidogen 1				1448469_at	1392	-2.4195
PRKD3	23683	protein kinase D3				1428229_at	2018	-2.1406
TACC1	6867	transforming acidic coiled-coil containing protein 1				1429590_at	3196	1.8711
TACC1	6867	transforming acidic coiled-coil containing protein 1				1429591_at	5827	1.5707
DCX	1641	doublecortin				1418141_at	94	-6.5099
DCX	1641	doublecortin				1448974_at	702	-3.0438
DCX	1641	doublecortin				1418140_at	1160	-2.5762
DDIT3	1649	DNA damage inducible transcript 3				1443897_at	11758	1.3107
MYCN	4613	MYCN proto-oncogene, bHLH transcription factor				1425922_a_at	2919	-1.9225
TTYH1	57348	tweety family member 1				1422694_at	11035	1.3304
APC2	10297	APC2, WNT signaling pathway regulator				1435199_at	9532	-1.379
NOTCH1	4851	notch 1				1418633_at	6911	-1.499
NOTCH2	4853	notch 2				1451889_at	13666	1.267
DIAPH1	1729	diaphanous related formin 1				1421143_at	7445	1.4687
DIO2	1734	iodothyronine deiodinase 2				1418938_at	7274	1.479
DIO2	1734	iodothyronine deiodinase 2				1418937_at	7809	1.4502
CDC42SE1	56882	CDC42 small effector 1				1428131_a_at	12873	-1.2837
NADK2	133686	NAD kinase 2, mitochondrial				1437287_at	5687	1.5802
CTNND2	1501	catenin delta 2				1422592_at	17725	-1.2001
KLF6	1316	Kruppel like factor 6				1447448_s_at	2664	-1.9684
KLF6	1316	Kruppel like factor 6				1418280_at	4198	-1.7248
KLF6	1316	Kruppel like factor 6				1427742_a_at	5183	-1.6202
KLF6	1316	Kruppel like factor 6				1459718_x_at	9488	-1.381
DNMT1	1786	DNA methyltransferase 1				1435122_x_at	4446	-1.695
DNMT1	1786	DNA methyltransferase 1				1422946_a_at	4911	-1.6456
DNMT3A	1788	DNA methyltransferase 3 alpha				1423065_at	635	-3.1512
DNMT3A	1788	DNA methyltransferase 3 alpha				1423063_at	1694	-2.2671
DNMT3A	1788	DNA methyltransferase 3 alpha				1460324_at	1845	-2.2101
ETS1	2113	ETS proto-oncogene 1, transcription factor				1426725_s_at	363	-3.9144
ETS1	2113	ETS proto-oncogene 1, transcription factor				1422028_a_at	10344	-1.3509
ETS2	2114	ETS proto-oncogene 2, transcription factor				1447685_x_at	6110	1.5509
ALYREF	10189	Aly/REF export factor				1417724_at	6100	-1.5514
DPM1	8813	dolichyl-phosphate mannosyltransferase subunit 1, catalytic				1449438_at	9925	1.3652
TOM1L2	146691	target of myb1 like 2 membrane trafficking protein				1425659_at	7351	1.4739
TOM1L2	146691	target of myb1 like 2 membrane trafficking protein				1451795_at	9986	1.3631
SLC35B4	84912	solute carrier family 35 member B4				1416549_at	11027	1.3306
SLC35B4	84912	solute carrier family 35 member B4				1416548_at	13557	1.2691
NXPH1	30010	neurexophilin 1				1436718_at	8545	-1.4184
NXPH1	30010	neurexophilin 1				1459921_at	16898	-1.2123
SOGA1	140710	suppressor of glucose, autophagy associated 1				1456634_at	4732	-1.6632
GPC6	10082	glypican 6				1428774_at	4521	-1.6875
GPC6	10082	glypican 6				1441438_at	6115	-1.5504
GPC6	10082	glypican 6				1419688_at	8659	-1.4133
DHX33	56919	DEAH-box helicase 33				1438765_at	5308	1.6106
DTNA	1837	dystrobrevin alpha				1419223_a_at	1735	2.2517
DTNA	1837	dystrobrevin alpha				1425292_at	2642	1.9735
DTNA	1837	dystrobrevin alpha				1429768_at	10027	1.3613
DTNA	1837	dystrobrevin alpha				1427588_a_at	10569	1.3441
DTNA	1837	dystrobrevin alpha				1456069_at	13616	1.2681
ZFAND2B	130617	zinc finger AN1-type containing 2B				1424521_at	12231	1.2988
E2F5	1875	E2F transcription factor 5				1460207_s_at	15270	-1.238
TULP4	56995	tubby like protein 4				1440282_at	8101	1.4367
TULP4	56995	tubby like protein 4				1448548_at	11661	-1.3131
NECTIN3	25945	nectin cell adhesion molecule 3				1448673_at	1855	-2.2061
NECTIN3	25945	nectin cell adhesion molecule 3				1423331_a_at	2652	-1.9716
AMOTL1	154810	angiomotin like 1				1455247_at	7010	-1.4931
ANAPC5	51433	anaphase promoting complex subunit 5				1435178_x_at	5461	-1.5973
ANAPC5	51433	anaphase promoting complex subunit 5				1456695_x_at	7293	-1.4779
ANAPC5	51433	anaphase promoting complex subunit 5				1416906_at	7719	-1.4547
ANAPC5	51433	anaphase promoting complex subunit 5				1433822_x_at	7917	-1.4449
EDIL3	10085	EGF like repeats and discoidin domains 3				1440674_at	15924	1.2272
EFNA2	1943	ephrin A2				1417521_at	15550	-1.2333
WSB2	55884	WD repeat and SOCS box containing 2				1421846_at	14304	-1.2548
EFS	10278	embryonal Fyn-associated substrate				1416716_at	2160	-2.0963
RNF130	55819	ring finger protein 130				1456499_at	10732	1.3395
EGFR	1956	epidermal growth factor receptor				1424932_at	6128	-1.5493
EGFR	1956	epidermal growth factor receptor				1454313_at	9860	1.3669
EGFR	1956	epidermal growth factor receptor				1432647_at	10355	1.3505
MGLL	11343	monoglyceride lipase				1426785_s_at	5599	1.5873
MGLL	11343	monoglyceride lipase				1450391_a_at	6341	1.5329
FAM57B	83723	family with sequence similarity 57 member B				1438641_x_at	4931	-1.6432
FAM57B	83723	family with sequence similarity 57 member B				1452807_s_at	6020	-1.5573
P2RX7	5027	purinergic receptor P2X 7				1419853_a_at	17137	-1.209
MED13	9969	mediator complex subunit 13				1436904_at	15951	1.2267
ARL5B	221079	ADP ribosylation factor like GTPase 5B				1453590_at	12326	1.2964
DCAF12	25853	DDB1 and CUL4 associated factor 12				1429393_at	11661	-1.3131
ERBIN	55914	erbb2 interacting protein				1439079_a_at	8828	-1.4068
ERBIN	55914	erbb2 interacting protein				1439080_at	9506	-1.3804
ERBIN	55914	erbb2 interacting protein				1428011_a_at	10170	-1.3565
EIF4EBP1	1978	eukaryotic translation initiation factor 4E binding protein 1				1417562_at	17160	-1.2087
EIF4EBP2	1979	eukaryotic translation initiation factor 4E binding protein 2				1417084_at	9006	1.4002
NEK7	140609	NIMA related kinase 7				1448474_at	4636	1.6748
NEK7	140609	NIMA related kinase 7				1416817_at	13575	1.2688
EIF4G2	1982	eukaryotic translation initiation factor 4 gamma 2				1428362_at	5463	-1.5971
EIF4G2	1982	eukaryotic translation initiation factor 4 gamma 2				1452758_s_at	8343	-1.427
RAB40B	10966	RAB40B, member RAS oncogene family				1436566_at	6309	1.5352
ZMIZ1	57178	zinc finger MIZ-type containing 1				1435740_at	6474	-1.5248
ZMIZ1	57178	zinc finger MIZ-type containing 1				1456816_at	9741	-1.3716
ZDHHC20	253832	zinc finger DHHC-type containing 20				1459724_at	14816	1.2457
ELK4	2005	ELK4, ETS transcription factor				1447571_at	16210	1.2223
ELK4	2005	ELK4, ETS transcription factor				1422233_at	16210	1.2223
MTUS1	57509	microtubule associated scaffold protein 1				1454824_s_at	3495	-1.8181
NRIP2	83714	nuclear receptor interacting protein 2				1433793_s_at	2084	2.1226
NRIP2	83714	nuclear receptor interacting protein 2				1452456_at	2736	1.9562
CYP4V2	285440	cytochrome P450 family 4 subfamily V member 2				1417070_at	9553	1.3783
METTL22	79091	methyltransferase like 22				1424434_at	11095	-1.3288
PCOLCE	5118	procollagen C-endopeptidase enhancer				1448433_a_at	5301	-1.6109
PPP1R12B	4660	protein phosphatase 1 regulatory subunit 12B				1434786_at	15584	1.2328
EPHA3	2042	EPH receptor A3				1455426_at	3631	-1.7963
PDE1C	5137	phosphodiesterase 1C				1436251_at	4909	-1.646
PDE8A	5151	phosphodiesterase 8A				1418407_at	12935	1.2825
EPN2	22905	epsin 2				1427226_at	9642	1.3753
EPN2	22905	epsin 2				1433915_s_at	10701	1.3402
EPN2	22905	epsin 2				1454303_at	11724	1.3115
EPN2	22905	epsin 2				1447599_x_at	17389	1.205
TIAM2	26230	T cell lymphoma invasion and metastasis 2				1420146_at	5619	1.5851
CHCHD10	400916	coiled-coil-helix-coiled-coil-helix domain containing 10				1433720_s_at	2836	1.9402
PDGFRA	5156	platelet derived growth factor receptor alpha				1438946_at	7532	-1.4638
PDGFRB	5159	platelet derived growth factor receptor beta				1417148_at	10577	-1.3437
EPS8	2059	epidermal growth factor receptor pathway substrate 8				1422824_s_at	11872	-1.3078
ERCC1	2067	ERCC excision repair 1, endonuclease non-catalytic subunit				1441838_at	14083	1.2586
RCOR1	23186	REST corepressor 1				1437545_at	14343	-1.2541
SLC24A2	25769	solute carrier family 24 member 2				1453885_at	8749	1.4098
RAPGEF5	9771	Rap guanine nucleotide exchange factor 5				1455137_at	336	4.0093
RAPGEF5	9771	Rap guanine nucleotide exchange factor 5				1445255_at	11807	1.3095
RNF13	11342	ring finger protein 13				1451074_at	12012	1.304
PER3	8863	period circadian regulator 3				1441445_at	2568	1.9863
PER3	8863	period circadian regulator 3				1460662_at	2975	1.9117
PER3	8863	period circadian regulator 3				1458176_at	4096	1.734
PER3	8863	period circadian regulator 3				1442243_at	5793	1.5732
PER3	8863	period circadian regulator 3				1421086_at	13855	1.2631
TMEM17	200728	transmembrane protein 17				1456332_at	16015	-1.2255
TAOK3	51347	TAO kinase 3				1455733_at	15773	-1.2298
EVL	51466	Enah/Vasp-like				1450106_a_at	2522	-1.9973
EVL	51466	Enah/Vasp-like				1458889_at	3702	-1.7847
EVL	51466	Enah/Vasp-like				1440885_at	7492	-1.4658
KCTD5	54442	potassium channel tetramerization domain containing 5				1423937_at	4580	-1.6799
RFC3	5983	replication factor C subunit 3				1423700_at	1644	-2.29
DAAM2	23500	dishevelled associated activator of morphogenesis 2				1430247_at	10446	1.3478
GINS1	9837	GINS complex subunit 1				1457981_x_at	6053	-1.5544
SDK1	221935	sidekick cell adhesion molecule 1				1459711_at	15451	-1.2354
QSOX1	5768	quiescin sulfhydryl oxidase 1				1420832_at	16631	-1.2162
RHOBTB1	9886	Rho related BTB domain containing 1				1429656_at	9908	-1.3657
IGF2BP3	10643	insulin like growth factor 2 mRNA binding protein 3				1422611_s_at	5587	-1.588
IGF2BP3	10643	insulin like growth factor 2 mRNA binding protein 3				1433732_x_at	10954	-1.3327
IGF2BP3	10643	insulin like growth factor 2 mRNA binding protein 3				1450687_at	16778	-1.2141
ACLY	47	ATP citrate lyase				1451666_at	9236	-1.3915
PTPDC1	138639	protein tyrosine phosphatase domain containing 1				1433823_at	15918	-1.2273
THBS1	7057	thrombospondin 1				1460302_at	10178	-1.3561
SMC1A	8243	structural maintenance of chromosomes 1A				1417832_at	7522	1.4641
EZH1	2145	enhancer of zeste 1 polycomb repressive complex 2 subunit				1418290_a_at	1886	2.1908
EZH1	2145	enhancer of zeste 1 polycomb repressive complex 2 subunit				1429629_at	13547	1.2693
PIP4K2A	5305	phosphatidylinositol-5-phosphate 4-kinase type 2 alpha				1419279_at	5898	1.5664
PIP4K2A	5305	phosphatidylinositol-5-phosphate 4-kinase type 2 alpha				1449404_at	6013	1.5577
THRA	7067	thyroid hormone receptor, alpha				1443952_at	15526	-1.2339
ANKRD6	22881	ankyrin repeat domain 6				1450227_at	13461	1.2714
PITPNM1	9600	phosphatidylinositol transfer protein membrane associated 1				1438974_x_at	15638	1.2318
ELMO1	9844	engulfment and cell motility 1				1446610_at	10792	-1.3381
F2R	2149	coagulation factor II thrombin receptor				1450852_s_at	365	-3.9006
ST18	9705	ST18, C2H2C-type zinc finger				1455123_at	5211	1.6185
SLCO5A1	81796	solute carrier organic anion transporter family member 5A1				1439588_at	11425	-1.3194
C17orf49	124944	chromosome 17 open reading frame 49				1429252_at	8037	-1.4391
TRIM28	10155	tripartite motif containing 28				1456308_x_at	11946	-1.3059
CCDC117	150275	coiled-coil domain containing 117				1460399_at	16310	1.2209
PKIG	11142	cAMP-dependent protein kinase inhibitor gamma				1423945_a_at	4583	1.6797
SESN1	27244	sestrin 1				1454699_at	3232	1.8606
SESN1	27244	sestrin 1				1438931_s_at	3554	1.8096
SESN1	27244	sestrin 1				1444376_at	8679	1.4126
REM2	161253	RRAD and GEM like GTPase 2				1448860_at	5745	-1.5762
TIMP2	7077	TIMP metallopeptidase inhibitor 2				1433662_s_at	5355	-1.6057
TIMP2	7077	TIMP metallopeptidase inhibitor 2				1450040_at	7628	-1.459
TIMP2	7077	TIMP metallopeptidase inhibitor 2				1420924_at	11679	-1.3125
TSR2	90121	TSR2, ribosome maturation factor				1435170_at	7159	1.4849
FSCN1	6624	fascin actin-bundling protein 1				1416515_at	6765	-1.5072
TJP2	9414	tight junction protein 2				1450985_a_at	11136	-1.3277
TJP2	9414	tight junction protein 2				1434600_at	12326	-1.2964
TJP2	9414	tight junction protein 2				1450984_at	12773	-1.2861
PLD1	5337	phospholipase D1				1437113_s_at	6485	-1.5242
MOSPD2	158747	motile sperm domain containing 2				1438834_at	5103	-1.627
WDYHV1	55093	WDYHV motif containing 1				1434144_s_at	5753	1.5756
TLE3	7090	transducin like enhancer of split 3				1458512_at	4204	-1.7243
TLE3	7090	transducin like enhancer of split 3				1419654_at	5249	-1.6154
EPDR1	54749	ependymin related 1				1450380_at	1815	2.223
EPDR1	54749	ependymin related 1				1460074_x_at	4753	1.6611
PLTP	5360	phospholipid transfer protein				1417963_at	10533	-1.3452
PLXNA2	5362	plexin A2				1453286_at	2141	-2.1031
PLXNA2	5362	plexin A2				1429772_at	2617	-1.978
PLXNA2	5362	plexin A2				1451753_at	4600	-1.6782
PLXNA3	55558	plexin A3				1420995_at	3161	-1.8776
SLAIN1	122060	SLAIN motif family member 1				1424822_at	8552	-1.4182
SLAIN1	122060	SLAIN motif family member 1				1424823_s_at	15061	-1.2414
MAPK1IP1L	93487	mitogen-activated protein kinase 1 interacting protein 1 like				1429784_at	9666	-1.3746
ITGA8	8516	integrin subunit alpha 8				1454966_at	1244	2.5139
UST	10090	uronyl 2-sulfotransferase				1437293_x_at	14507	1.2509
ABHD4	63874	abhydrolase domain containing 4				1416315_at	14830	-1.2455
MYO1D	4642	myosin ID				1458550_at	12691	1.288
MBNL2	10150	muscleblind like splicing regulator 2				1433754_at	2129	2.1073
MBNL2	10150	muscleblind like splicing regulator 2				1455827_at	2280	2.0596
MBNL2	10150	muscleblind like splicing regulator 2				1457477_at	17470	1.2037
44078	5414	septin 4				1455422_x_at	3452	1.8256
RCBTB2	1102	RCC1 and BTB domain containing protein 2				1447634_x_at	11563	-1.3158
RCBTB2	1102	RCC1 and BTB domain containing protein 2				1416389_a_at	16921	-1.2119
FGD1	2245	FYVE, RhoGEF and PH domain containing 1				1416865_at	6835	-1.5035
SYNE1	23345	spectrin repeat containing nuclear envelope protein 1				1455493_at	314	4.1016
SYNE1	23345	spectrin repeat containing nuclear envelope protein 1				1421545_a_at	541	3.3746
FGF1	2246	fibroblast growth factor 1				1423136_at	2238	2.0722
BICD2	23299	BICD cargo adaptor 2				1422746_s_at	14971	1.243
B3GAT1	27087	beta-1,3-glucuronyltransferase 1				1425691_at	15615	1.2322
PARVG	64098	parvin gamma				1416876_at	10603	1.343
TMPO	7112	thymopoietin				1426349_s_at	2024	-2.1392
TMPO	7112	thymopoietin				1452036_a_at	2450	-2.0152
TMPO	7112	thymopoietin				1433026_at	16367	1.2199
JADE2	23338	jade family PHD finger 2				1430081_at	13754	1.2652
TSPAN18	90139	tetraspanin 18				1437095_at	15430	-1.2357
FGFR1	2260	fibroblast growth factor receptor 1				1425911_a_at	3281	-1.853
FGFR1	2260	fibroblast growth factor receptor 1				1436551_at	7624	-1.4593
CSDC2	27254	cold shock domain containing C2				1423845_at	4758	-1.6604
CSDC2	27254	cold shock domain containing C2				1451147_x_at	5466	-1.5969
FLYWCH2	114984	FLYWCH family member 2				1424494_s_at	11526	-1.3169
PRUNE2	158471	prune homolog 2				1439274_at	8371	1.426
TNC	3371	tenascin C				1456344_at	89	-6.6496
PLPP1	8611	phospholipid phosphatase 1				1422619_at	9069	-1.398
PAK5	57144	p21 (RAC1) activated kinase 5				1440981_at	2326	-2.047
PAK5	57144	p21 (RAC1) activated kinase 5				1446159_at	2485	-2.0058
TRIP13	9319	thyroid hormone receptor interactor 13				1429294_at	3114	-1.8875
NSUN3	63899	NOP2/Sun RNA methyltransferase family member 3				1444634_at	13117	1.2789
GPRC5B	51704	G protein-coupled receptor class C group 5 member B				1451411_at	610	3.2114
YPEL1	29799	yippee like 1				1431782_s_at	14727	-1.2471
FNDC4	64838	fibronectin type III domain containing 4				1449012_s_at	10813	-1.3375
FKBP5	2289	FK506 binding protein 5				1416125_at	3102	1.889
TTL	150465	tubulin tyrosine ligase				1427113_s_at	1374	-2.431
TTL	150465	tubulin tyrosine ligase				1451630_at	9374	-1.3862
FKBP10	60681	FK506 binding protein 10				1415951_at	3347	-1.8433
RAB31	11031	RAB31, member RAS oncogene family				1431691_a_at	11161	1.3269
SLC22A15	55356	solute carrier family 22 member 15				1444312_at	9187	-1.3935
FLOT2	2319	flotillin 2				1417544_a_at	5331	-1.6084
TOP2A	7153	DNA topoisomerase II alpha				1442454_at	2816	-1.9437
FN1	2335	fibronectin 1				1437218_at	2527	-1.9966
PRKG1	5592	protein kinase, cGMP-dependent, type I				1444232_at	13247	-1.2762
CREBRF	153222	CREB3 regulatory factor				1454967_at	2414	2.0218
CREBRF	153222	CREB3 regulatory factor				1437114_at	6588	1.5173
PRKG2	5593	protein kinase, cGMP-dependent, type II				1435460_at	9713	1.3727
PRKG2	5593	protein kinase, cGMP-dependent, type II				1421354_at	11115	1.3282
LPIN2	9663	lipin 2				1452837_at	11667	1.3129
LPIN2	9663	lipin 2				1452836_at	12803	1.2855
GRIN3A	116443	glutamate ionotropic receptor NMDA type subunit 3A				1436575_at	7115	-1.4875
ZNF462	58499	zinc finger protein 462				1439106_at	10149	-1.3572
RAPH1	65059	Ras association (RalGDS/AF-6) and pleckstrin homology domains 1				1434302_at	2609	-1.9792
RAPH1	65059	Ras association (RalGDS/AF-6) and pleckstrin homology domains 1				1456918_at	3455	-1.8252
ZNF274	10782	zinc finger protein 274				1437237_x_at	2632	-1.976
ZNF274	10782	zinc finger protein 274				1450998_at	4583	-1.6797
TRAF4	9618	TNF receptor associated factor 4				1416571_at	2984	-1.91
TMEM116	89894	transmembrane protein 116				1425318_a_at	8917	1.4033
TFRC	7037	transferrin receptor				1422966_a_at	16253	1.2217
VRK2	7444	vaccinia related kinase 2				1451929_a_at	14443	-1.2523
CYTH3	9265	cytohesin 3				1418758_a_at	12780	-1.286
DTX1	1840	deltex E3 ubiquitin ligase 1				1458643_at	8211	1.4324
FYN	2534	FYN proto-oncogene, Src family tyrosine kinase				1417558_at	7006	-1.4934
GAB1	2549	GRB2 associated binding protein 1				1417693_a_at	10980	-1.332
GAB2	9846	GRB2 associated binding protein 2				1439786_at	12715	-1.2874
UAP1	6675	UDP-N-acetylglucosamine pyrophosphorylase 1				1456516_x_at	9896	-1.3661
UAP1	6675	UDP-N-acetylglucosamine pyrophosphorylase 1				1416743_at	16009	-1.2256
SLC29A4	222962	solute carrier family 29 member 4				1424900_at	9572	-1.3778
PPIL2	23759	peptidylprolyl isomerase like 2				1452920_a_at	16210	1.2223
METRN	79006	meteorin, glial cell differentiation regulator				1427100_at	10542	1.345
PTGDS	5730	prostaglandin D2 synthase				1423859_a_at	467	3.561
MVD	4597	mevalonate diphosphate decarboxylase				1417303_at	2563	-1.987
SMC4	10051	structural maintenance of chromosomes 4				1427275_at	6023	-1.5571
SMC4	10051	structural maintenance of chromosomes 4				1427276_at	12322	-1.2965
NSD2	7468	nuclear receptor binding SET domain protein 2				1436036_at	3205	-1.8697
NSD2	7468	nuclear receptor binding SET domain protein 2				1455228_at	4082	-1.7372
NSD2	7468	nuclear receptor binding SET domain protein 2				1428827_at	4966	-1.6398
UBE2L3	7332	ubiquitin conjugating enzyme E2 L3				1417907_at	16149	-1.2233
ABHD6	57406	abhydrolase domain containing 6				1419104_at	3787	1.7744
GART	2618	phosphoribosylglycinamide formyltransferase, phosphoribosylglycinamide synthetase, phosphoribosylaminoimidazole synthetase				1424436_at	14198	-1.2565
UBA1	7317	ubiquitin like modifier activating enzyme 1				1448116_at	6857	-1.5023
MED9	55090	mediator complex subunit 9				1419377_at	17318	1.206
PTGS1	5742	prostaglandin-endoperoxide synthase 1				1436448_a_at	11435	1.3191
PTGS2	5743	prostaglandin-endoperoxide synthase 2				1417263_at	81	6.7977
DPYSL3	1809	dihydropyrimidinase like 3				1454613_at	25	-11.6142
DPYSL3	1809	dihydropyrimidinase like 3				1438789_s_at	91	-6.6184
DNAJC21	134218	DnaJ heat shock protein family (Hsp40) member C21				1457281_at	16126	1.2236
PTN	5764	pleiotrophin				1443173_at	3745	-1.7789
PTN	5764	pleiotrophin				1448254_at	4786	-1.6575
PTP4A2	8073	protein tyrosine phosphatase type IVA, member 2				1435129_at	15720	1.2306
SSBP1	6742	single stranded DNA binding protein 1				1452616_s_at	11911	-1.3069
SSBP1	6742	single stranded DNA binding protein 1				1452617_at	12868	-1.2839
SLCO3A1	28232	solute carrier organic anion transporter family member 3A1				1418030_at	4174	-1.7268
NAV2	89797	neuron navigator 2				1441353_at	8473	-1.4216
KCNIP1	30820	potassium voltage-gated channel interacting protein 1				1416785_at	1379	-2.4293
KCNIP1	30820	potassium voltage-gated channel interacting protein 1				1433156_at	10326	-1.3514
VAMP1	6843	vesicle associated membrane protein 1				1421862_a_at	5938	1.5633
VAMP3	9341	vesicle associated membrane protein 3				1433916_at	10260	-1.3539
VAMP3	9341	vesicle associated membrane protein 3				1437708_x_at	12348	-1.296
VAMP3	9341	vesicle associated membrane protein 3				1433693_x_at	15918	-1.2273
VAV2	7410	vav guanine nucleotide exchange factor 2				1435065_x_at	8933	-1.4029
VAV2	7410	vav guanine nucleotide exchange factor 2				1421272_at	17687	-1.2006
GJC1	10052	gap junction protein gamma 1				1447787_x_at	2701	-1.9623
CKS2	1164	CDC28 protein kinase regulatory subunit 2				1417457_at	127	-5.8329
PTPRO	5800	protein tyrosine phosphatase, receptor type O				1425863_a_at	3385	-1.8375
PTPRZ1	5803	protein tyrosine phosphatase, receptor type Z1				1452284_at	11554	-1.316
PTPRZ1	5803	protein tyrosine phosphatase, receptor type Z1				1427019_at	15526	-1.2339
DRAXIN	374946	dorsal inhibitory axon guidance protein				1432152_at	6665	-1.5132
GCLC	2729	glutamate-cysteine ligase catalytic subunit				1424296_at	11851	1.3084
TRIO	7204	trio Rho guanine nucleotide exchange factor				1457492_at	7027	-1.4921
TRIO	7204	trio Rho guanine nucleotide exchange factor				1433745_at	10951	-1.3328
PURA	5813	purine rich element binding protein A				1436844_at	13088	1.2794
PURA	5813	purine rich element binding protein A				1438219_at	15283	1.2378
PURA	5813	purine rich element binding protein A				1420628_at	16905	1.2122
GLUL	2752	glutamate-ammonia ligase				1426236_a_at	2494	2.0038
HAGH	3029	hydroxyacylglutathione hydrolase				1424172_at	6048	1.5548
HAGH	3029	hydroxyacylglutathione hydrolase				1437519_x_at	6333	1.5335
NECTIN2	5819	nectin cell adhesion molecule 2				1417703_at	7494	-1.4656
VIM	7431	vimentin				1438118_x_at	190	-4.8377
VIM	7431	vimentin				1450641_at	320	-4.0864
BBX	56987	BBX, HMG-box containing				1422741_a_at	2951	1.9168
BBX	56987	BBX, HMG-box containing				1425835_a_at	5334	1.6083
BBX	56987	BBX, HMG-box containing				1428796_at	9547	1.3785
BBX	56987	BBX, HMG-box containing				1458602_at	10901	1.3344
GNA12	2768	G protein subunit alpha 12				1450097_s_at	7740	-1.4536
GNA12	2768	G protein subunit alpha 12				1421026_at	9273	-1.39
GNA12	2768	G protein subunit alpha 12				1450096_at	13656	-1.2672
GALNT15	117248	polypeptide N-acetylgalactosaminyltransferase 15				1429235_at	9296	-1.3891
CLIP4	79745	CAP-Gly domain containing linker protein family member 4				1427279_at	3699	1.785
CLIP4	79745	CAP-Gly domain containing linker protein family member 4				1429752_x_at	5985	1.5601
CLIP4	79745	CAP-Gly domain containing linker protein family member 4				1453278_a_at	6515	1.5227
CLIP4	79745	CAP-Gly domain containing linker protein family member 4				1427278_at	6887	1.5004
CLIP4	79745	CAP-Gly domain containing linker protein family member 4				1435504_at	7950	1.4433
GNB4	59345	G protein subunit beta 4				1419469_at	1511	-2.3481
GNB4	59345	G protein subunit beta 4				1439632_at	1678	-2.2743
NABP1	64859	nucleic acid binding protein 1				1430623_s_at	11254	1.3243
CCDC28B	79140	coiled-coil domain containing 28B				1459840_s_at	5216	-1.6181
CCDC28B	79140	coiled-coil domain containing 28B				1442678_at	16378	1.2197
ZC3H11A	9877	zinc finger CCCH-type containing 11A				1426361_at	12446	1.2939
SLITRK2	84631	SLIT and NTRK like family member 2				1441127_at	4469	1.6922
GNG4	2786	G protein subunit gamma 4				1447669_s_at	154	-5.3678
STPG1	90529	sperm tail PG-rich repeat containing 1				1454096_a_at	14476	1.2516
FBXO33	254170	F-box protein 33				1426871_at	2028	2.1378
KIAA0930	23313	KIAA0930				1435745_at	12765	-1.2863
PCDH11X	27328	protocadherin 11 X-linked				1438889_at	1481	-2.3615
TMEM144	55314	transmembrane protein 144				1426362_at	3419	1.832
TMEM144	55314	transmembrane protein 144				1456583_x_at	7469	1.4671
SIK3	23387	SIK family kinase 3				1455437_at	12251	1.2983
SIK3	23387	SIK family kinase 3				1460439_at	13194	1.2774
TBC1D8B	54885	TBC1 domain family member 8B				1421636_at	11270	1.3238
IGSF3	3321	immunoglobulin superfamily member 3				1455049_at	881	-2.8132
RAB34	83871	RAB34, member RAS oncogene family				1416590_a_at	11972	-1.3052
RAPGEF3	10411	Rap guanine nucleotide exchange factor 3				1437012_x_at	12253	-1.2982
WEE1	7465	WEE1 G2 checkpoint kinase				1416773_at	16134	1.2235
TSPAN2	10100	tetraspanin 2				1432417_a_at	1524	2.3392
TSPAN2	10100	tetraspanin 2				1424568_at	3191	1.8722
ADGRG1	9289	adhesion G protein-coupled receptor G1				1433485_x_at	4423	-1.6967
GRK5	2869	G protein-coupled receptor kinase 5				1449514_at	13716	-1.2661
BLZF1	8548	basic leucine zipper nuclear factor 1				1418974_at	15733	1.2304
BHLHE41	79365	basic helix-loop-helix family member e41				1421099_at	14395	1.2533
GRID2	2895	glutamate ionotropic receptor delta type subunit 2				1421436_at	14792	-1.246
GRIK1	2897	glutamate ionotropic receptor kainate type subunit 1				1439987_at	2215	-2.0792
ACTN1	87	actinin alpha 1				1427385_s_at	12861	1.284
ACTN1	87	actinin alpha 1				1452415_at	16743	1.2146
CYB5R3	1727	cytochrome b5 reductase 3				1422186_s_at	2991	-1.9094
CYB5R3	1727	cytochrome b5 reductase 3				1425329_a_at	16449	-1.2188
TTLL7	79739	tubulin tyrosine ligase like 7				1430615_at	15125	1.2403
WNT4	54361	Wnt family member 4				1441687_at	14687	-1.2478
WNT7B	7477	Wnt family member 7B				1420892_at	14730	1.247
RBPJ	3516	recombination signal binding protein for immunoglobulin kappa J region				1418114_at	5122	-1.6254
RBPJ	3516	recombination signal binding protein for immunoglobulin kappa J region				1448957_at	5532	-1.592
KIF22	3835	kinesin family member 22				1423813_at	3341	-1.8441
KIF22	3835	kinesin family member 22				1437716_x_at	7299	-1.4777
CHCHD7	79145	coiled-coil-helix-coiled-coil-helix domain containing 7				1440158_x_at	9105	1.3967
LRBA	987	LPS responsive beige-like anchor protein				1451887_at	14550	1.2501
MAGED2	10916	MAGE family member D2				1459873_x_at	13866	-1.2628
RAF1	5894	Raf-1 proto-oncogene, serine/threonine kinase				1416078_s_at	3752	-1.7782
RAF1	5894	Raf-1 proto-oncogene, serine/threonine kinase				1420090_at	13666	1.267
ADCY1	107	adenylate cyclase 1				1445359_at	4149	1.7286
SPECC1	92521	sperm antigen with calponin homology and coiled-coil domains 1				1458440_at	2299	2.0544
SPECC1	92521	sperm antigen with calponin homology and coiled-coil domains 1				1428794_at	15423	-1.2358
ENPP4	22875	ectonucleotide pyrophosphatase/phosphodiesterase 4				1452639_at	9113	1.3963
RGS5	8490	regulator of G protein signaling 5				1417466_at	1600	-2.3084
RGS5	8490	regulator of G protein signaling 5				1420942_s_at	4261	-1.7168
RGS5	8490	regulator of G protein signaling 5				1420941_at	9902	-1.3659
USP49	25862	ubiquitin specific peptidase 49				1441712_at	10901	1.3344
MRPL51	51258	mitochondrial ribosomal protein L51				1416878_at	16850	1.213
RNF114	55905	ring finger protein 114				1427874_at	15755	1.23
TIMP4	7079	TIMP metallopeptidase inhibitor 4				1423405_at	8938	1.4027
TNIK	23043	TRAF2 and NCK interacting kinase				1458403_at	13792	1.2644
TNIK	23043	TRAF2 and NCK interacting kinase				1430579_at	14668	1.2481
ROBO1	6091	roundabout guidance receptor 1				1445549_at	980	-2.7222
AMMECR1L	83607	AMMECR1 like				1460450_at	8542	-1.4185
AMMECR1L	83607	AMMECR1 like				1428904_at	13028	-1.2808
GLIS2	84662	GLIS family zinc finger 2				1416599_at	15905	1.2275
MFAP3L	9848	microfibril associated protein 3 like				1441481_at	15270	1.238
FAM107B	83641	family with sequence similarity 107 member B				1448509_at	17435	-1.2042
RPL18	6141	ribosomal protein L18				1450372_a_at	7770	-1.452
RPL18	6141	ribosomal protein L18				1437005_a_at	7844	-1.4478
RCBTB1	55213	RCC1 and BTB domain containing protein 1				1430213_at	17203	1.2079
CHRDL1	91851	chordin like 1				1456722_at	13981	-1.2606
HEXB	3074	hexosaminidase subunit beta				1437874_s_at	5545	1.5911
DZIP1	22873	DAZ interacting zinc finger protein 1				1452792_at	2512	-1.9987
DZIP1	22873	DAZ interacting zinc finger protein 1				1428469_a_at	5404	-1.6018
BOD1L1	259282	biorientation of chromosomes in cell division 1 like 1				1460736_at	10592	1.3433
PLA2G16	11145	phospholipase A2 group XVI				1451611_at	2156	2.0976
WDR6	11180	WD repeat domain 6				1455940_x_at	2537	-1.9943
HHIP	64399	hedgehog interacting protein				1421426_at	10306	1.3523
HHIP	64399	hedgehog interacting protein				1438083_at	11047	1.33
BICC1	80114	BicC family RNA binding protein 1				1423484_at	3960	-1.7533
BICC1	80114	BicC family RNA binding protein 1				1436029_at	10113	-1.3584
SFPQ	6421	splicing factor proline and glutamine rich				1423795_at	3015	-1.9061
SFPQ	6421	splicing factor proline and glutamine rich				1438459_x_at	7303	-1.4775
SFPQ	6421	splicing factor proline and glutamine rich				1438458_a_at	7503	-1.4648
SMARCD2	6603	SWI/SNF related, matrix associated, actin dependent regulator of chromatin, subfamily d, member 2				1448401_at	14567	1.2497
SMARCD2	6603	SWI/SNF related, matrix associated, actin dependent regulator of chromatin, subfamily d, member 2				1426192_at	17382	1.2052
ABCG1	9619	ATP binding cassette subfamily G member 1				1455221_at	2833	1.9411
RSU1	6251	Ras suppressor protein 1				1457220_at	17487	-1.2034
FOXP2	93986	forkhead box P2				1438232_at	9110	-1.3964
FOXP2	93986	forkhead box P2				1440108_at	12012	-1.304
JPT1	51155	Jupiter microtubule associated homolog 1				1416028_a_at	1108	-2.6239
JPT1	51155	Jupiter microtubule associated homolog 1				1438988_x_at	2201	-2.0835
NPNT	255743	nephronectin				1426560_a_at	5963	1.5614
NPNT	255743	nephronectin				1452107_s_at	14950	1.2434
OPALIN	93377	oligodendrocytic myelin paranodal and inner loop protein				1447487_at	13691	1.2666
MACF1	23499	microtubule-actin crosslinking factor 1				1439582_at	8980	-1.4012
MACF1	23499	microtubule-actin crosslinking factor 1				1428848_a_at	12253	-1.2982
LYVE1	10894	lymphatic vessel endothelial hyaluronan receptor 1				1453128_at	2884	-1.9307
CBX6	23466	chromobox 6				1429290_at	5634	1.584
AFAP1L2	84632	actin filament associated protein 1 like 2				1455833_at	3668	-1.7901
SATB1	6304	SATB homeobox 1				1416007_at	7319	-1.4762
ATXN1	6310	ataxin 1				1434451_at	8682	1.4125
ATXN1	6310	ataxin 1				1450499_at	14006	1.2602
KLHL1	57626	kelch like family member 1				1449241_at	15559	-1.2332
KLF7	8609	Kruppel like factor 7				1449439_at	618	-3.1971
KLF7	8609	Kruppel like factor 7				1419354_at	974	-2.7309
KLF7	8609	Kruppel like factor 7				1419356_at	1245	-2.5128
FAM13C	220965	family with sequence similarity 13 member C				1448557_at	7740	1.4536
FAM13C	220965	family with sequence similarity 13 member C				1436761_s_at	13783	1.2646
FAM13C	220965	family with sequence similarity 13 member C				1458250_at	13884	-1.2625
STMN3	50861	stathmin 3				1435113_x_at	8628	-1.4149
SCN1A	6323	sodium voltage-gated channel alpha subunit 1				1441728_at	4944	1.6419
SCN1A	6323	sodium voltage-gated channel alpha subunit 1				1450120_at	9253	1.3908
EPB41L5	57669	erythrocyte membrane protein band 4.1 like 5				1455861_at	3535	-1.8123
LRWD1	222229	leucine rich repeats and WD repeat domain containing 1				1428144_at	9134	-1.3954
ZC3H7B	23264	zinc finger CCCH-type containing 7B				1448006_at	13710	1.2662
SPRED2	200734	sprouty related EVH1 domain containing 2				1423001_at	14323	1.2544
CX3CL1	6376	C-X3-C motif chemokine ligand 1				1415804_at	7802	1.4507
CX3CL1	6376	C-X3-C motif chemokine ligand 1				1415803_at	8593	1.4167
SLC16A14	151473	solute carrier family 16 member 14				1439661_at	2143	-2.1027
ATP9B	374868	ATPase phospholipid transporting 9B (putative)				1440558_at	17717	1.2002
ERLEC1	27248	endoplasmic reticulum lectin 1				1440851_at	7693	1.4558
HSPA1B	3304	heat shock protein family A (Hsp70) member 1B				1427127_x_at	1251	2.5076
HSPA1B	3304	heat shock protein family A (Hsp70) member 1B				1452318_a_at	1404	2.4132
ADAM19	8728	ADAM metallopeptidase domain 19				1418403_at	2645	-1.973
KLF13	51621	Kruppel like factor 13				1432543_a_at	3429	1.8301
ALG14	199857	ALG14, UDP-N-acetylglucosaminyltransferase subunit				1419114_at	11349	-1.3216
ADCY7	113	adenylate cyclase 7				1456307_s_at	2454	-2.0138
ADCY9	115	adenylate cyclase 9				1449620_s_at	2069	2.1268
[truncated: 418 more rows]

## Sheet: S4 Human vs Zebrafish
Human Hippocampus from 40-59yr old adults _vs_ 0-5mo old infants(Genes:1656) vs. Brain without pineal gland and eyes collected at midnight - 1-2yr adult _vs_ E3(Genes:4109) Common Genes:(245)
Gene	EntrezGene ID	Description	Bioset1 Imported ID	Bioset1 Rank	Fold Change 1	Bioset2 Imported ID	Bioset2 Rank	Fold Change 2
MMP2	4313	matrix metallopeptidase 2	NM_004530	4	-8.84	Dr.2408.1.A1_at	711	-3.35
TNC	3371	tenascin C	NM_002160	13	-6.83	Dr.9638.1.S1_a_at	4104	-1.29
POSTN	10631	periostin	NM_006475	15	-6.22	Dr.23788.3.S1_at	78	-22.5
COL1A1	1277	collagen type I alpha 1 chain	NM_000088	18	-5.7	DrAffx.2.1.S1_s_at	34	-47.2
SIRT2	22933	sirtuin 2	NM_012237	25	-4.96	Dr.13057.1.S1_at	3645	1.41
HAPLN1	1404	hyaluronan and proteoglycan link protein 1	NM_001884	32	-4.47	Dr.8617.1.A1_at	98	-16.6
THBS1	7057	thrombospondin 1	NM_003246	49	-3.7	Dr.2712.1.A1_at	87	-20
DIO2	1734	iodothyronine deiodinase 2	NM_013989	50	-3.69	Dr.12949.1.S1_at	1601	2.19
CERCAM	51148	cerebral endothelial cell adhesion molecule	NM_016174	55	3.57	Dr.26489.1.A1_at	239	-7.23
PCOLCE	5118	procollagen C-endopeptidase enhancer	NM_002593	57	-3.54	Dr.15554.1.A1_at	2194	-1.88
COL1A2	1278	collagen type I alpha 2 chain	NM_000089	66	-3.44	Dr.5521.1.S1_at	90	-18.9
LRRC17	10234	leucine rich repeat containing 17	NM_005824	67	-3.39	Dr.25268.1.S1_at	1944	-2
TSPAN6	7105	tetraspanin 6	NM_003270	76	-3.24	Dr.358.1.A1_at	905	-2.93
PLPPR1	54886	phospholipid phosphatase related 1	NM_207299	84	-3.12	Dr.25398.1.S1_at	2374	1.8
DCHS1	8642	dachsous cadherin-related 1	NM_003737	88	-3.09	Dr.14830.1.S1_at	1155	-2.59
NDNF	79625	neuron derived neurotrophic factor	NM_024574	88	-3.09	Dr.4551.2.A1_at	1727	-2.11
GSKIP	51527	GSK3B interacting protein	NM_016472	90	3.07	Dr.5624.1.S1_at	2045	1.95
TP53	7157	tumor protein p53	NM_000546	93	-3.05	Dr.2052.1.S1_at	1256	-2.47
VRK2	7444	vaccinia related kinase 2	NM_001130483	103	2.97	Dr.15781.1.S1_at	2117	1.91
FN1	2335	fibronectin 1	NM_212482	114	-2.89	Dr.19965.1.S1_at	967	-2.84
SLC38A5	92745	solute carrier family 38 member 5	NM_033518	122	-2.84	Dr.5364.1.A1_at	141	-11.2
FZD8	8325	frizzled class receptor 8	NM_031866	124	-2.83	Dr.8830.1.S1_at	864	-3.01
NDRG1	10397	N-myc downstream regulated 1	NM_001135242	141	2.72	Dr.12107.1.A1_at	2248	-1.86
LHFPL3	375612	LHFPL tetraspan subfamily member 3	NM_199000	144	-2.71	Dr.13920.1.A1_at	1552	2.23
ATP6V1E1	529	ATPase H+ transporting V1 subunit E1	NM_001696	165	2.62	Dr.7966.1.S1_at	2650	1.7
SEMA5A	9037	semaphorin 5A	NM_003966	179	-2.57	Dr.1101.1.A1_at	3716	-1.39
FGFR1OP2	26127	FGFR1 oncogene partner 2	NM_015633	183	2.56	Dr.24029.1.S1_at	1888	2.03
LIX1L	128077	limb and CNS expressed 1 like	NM_153713	183	-2.56	Dr.5361.1.A1_at	1621	-2.18
ANGPTL2	23452	angiopoietin like 2	NM_012098	186	-2.55	Dr.1725.1.A1_at	839	-3.05
SERPINH1	871	serpin family H member 1	NM_001235	193	-2.5	Dr.106.1.S1_at	52	-31.9
CXCL14	9547	C-X-C motif chemokine ligand 14	NM_004887	193	-2.5	Dr.4047.1.S1_at	3385	1.48
BAMBI	25805	BMP and activin membrane bound inhibitor	NM_012342	193	-2.5	Dr.7919.1.S1_at	1789	-2.08
DPYSL3	1809	dihydropyrimidinase like 3	NM_001387	198	-2.49	Dr.16753.2.A1_at	2988	-1.59
STON2	85439	stonin 2	NM_033104	201	-2.48	Dr.5627.1.A1_at	3422	1.47
LAMC1	3915	laminin subunit gamma 1	NM_002293	215	-2.45	Dr.18579.1.S1_at	3992	-1.32
FAM57B	83723	family with sequence similarity 57 member B	NM_031478	215	-2.45	Dr.11342.1.A1_at	3716	1.39
COLEC12	81035	collectin subfamily member 12	NM_130386	219	-2.44	Dr.10475.1.A1_at	3761	-1.38
RGMA	56963	repulsive guidance molecule family member a	NM_020211	230	-2.39	Dr.18272.1.S1_at	4250	-1.24
COL15A1	1306	collagen type XV alpha 1 chain	NM_001855	234	-2.38	Dr.4832.1.A1_at	336	-5.54
TGFBI	7045	transforming growth factor beta induced	NM_000358	241	-2.36	Dr.742.1.S1_at	95	-17.3
RASD1	51655	ras related dexamethasone induced 1	NM_016084	241	2.36	Dr.681.1.A1_at	320	5.84
ASCL1	429	achaete-scute family bHLH transcription factor 1	NM_004316	247	-2.34	Dr.314.1.S1_at	814	-3.09
TYW3	127253	tRNA-yW synthesizing protein 3 homolog	NR_027962	247	2.34	Dr.16609.2.A1_at	3600	1.42
MAOB	4129	monoamine oxidase B	NM_000898	267	2.31	Dr.3686.1.A1_at	2956	1.6
UCP2	7351	uncoupling protein 2	NM_003355	269	-2.3	Dr.21244.1.S1_at	411	-4.83
LGALS3BP	3959	galectin 3 binding protein	NM_005567	269	-2.3	Dr.5853.1.A1_at	290	6.24
LRIG1	26018	leucine rich repeats and immunoglobulin like domains 1	NM_015541	269	-2.3	Dr.17817.1.A1_at	3263	-1.51
SELENOP	6414	selenoprotein P	NM_001093726	277	2.28	Dr.1330.1.S1_at	1293	2.43
CPEB1	64506	cytoplasmic polyadenylation element binding protein 1	NM_001079535	288	2.24	Dr.614.1.S2_at	567	3.86
CPXM1	56265	carboxypeptidase X, M14 family member 1	NM_019609	288	-2.24	Dr.7470.1.A1_at	1222	-2.51
CD74	972	CD74 molecule	NM_001025159	301	2.21	Dr.7740.1.S1_at	36	45.5
ATP5MG	10632	ATP synthase membrane subunit g	NR_033759	301	2.21	Dr.635.1.S1_at	2248	1.86
CLDN11	5010	claudin 11	NM_005602	313	-2.18	Dr.12486.1.S1_at	347	-5.41
SERINC5	256987	serine incorporator 5	NM_001174072	340	-2.15	Dr.7467.1.S1_at	1964	-1.99
THBS4	7060	thrombospondin 4	NM_003248	345	2.14	Dr.4572.1.S1_at	874	-2.99
LDB3	11155	LIM domain binding 3	NM_001171610	360	2.11	Dr.21057.1.S1_at	2400	-1.79
SOX11	6664	SRY-box 11	NM_003108	366	-2.1	Dr.4763.1.S1_at	739	-3.29
CASK	8573	calcium/calmodulin dependent serine protein kinase	NM_003688	366	-2.1	Dr.4363.1.S1_at	2058	1.94
SPON1	10418	spondin 1	NM_006108	376	-2.09	Dr.564.1.S1_at	3056	1.57
DAG1	1605	dystroglycan 1	NM_001177634	386	-2.08	Dr.4988.1.S1_at	1266	-2.46
NAV2	89797	neuron navigator 2	NM_182964	396	-2.06	Dr.17510.1.A1_at	3925	-1.34
LIMA1	51474	LIM domain and actin binding 1	NM_001113546	404	-2.05	Dr.3763.1.S1_at	1987	-1.98
JUP	3728	junction plakoglobin	NM_002230	412	-2.04	Dr.25119.1.S1_s_at	435	-4.67
MSN	4478	moesin	NM_002444	434	-2.01	Dr.24940.1.S1_at	1819	-2.07
RPN2	6185	ribophorin II	NM_002951	434	-2.01	Dr.4217.1.S1_at	2019	-1.96
CSNK1E	1454	casein kinase 1 epsilon	NM_001894	447	-2	Dr.6448.1.S1_at	2821	-1.64
SUN2	25777	Sad1 and UNC84 domain containing 2	NM_015374	447	2	Dr.22661.1.A1_at	3080	1.56
CDC42SE1	56882	CDC42 small effector 1	NM_001038707	455	-1.99	Dr.844.1.S1_at	3263	-1.51
SLC40A1	30061	solute carrier family 40 member 1	NM_014585	455	-1.99	Dr.8152.1.S1_at	2890	1.62
MED14	9282	mediator complex subunit 14	NM_004229	459	-1.98	Dr.8754.1.S1_at	2400	-1.79
ACLY	47	ATP citrate lyase	NM_001096	468	-1.97	Dr.22172.1.A1_at	1562	2.22
MMP14	4323	matrix metallopeptidase 14	NM_004995	468	-1.97	Dr.25553.1.A1_at	985	-2.81
SMIM12	113444	small integral membrane protein 12	NM_001164824	475	1.96	Dr.10240.1.S1_at	1750	2.1
NOG	9241	noggin	NM_005450	486	-1.95	Dr.8119.1.S1_at	4063	-1.3
ELMO1	9844	engulfment and cell motility 1	NM_014800	486	1.95	Dr.1691.5.A1_at	2890	1.62
CPPED1	55313	calcineurin like phosphoesterase domain containing 1	NM_018340	486	1.95	Dr.16752.1.A1_at	3152	1.54
ST6GAL2	84620	ST6 beta-galactoside alpha-2,6-sialyltransferase 2	NM_032528	486	-1.95	Dr.17176.1.A1_at	1837	2.06
THRB	7068	thyroid hormone receptor beta	NM_001128177	505	1.93	Dr.8125.1.S1_at	1179	2.56
NONO	4841	non-POU domain containing octamer binding	NM_001145408	505	-1.93	Dr.20957.1.S1_a_at	620	-3.65
SOX10	6663	SRY-box 10	NM_006941	505	-1.93	Dr.12604.1.S1_at	2374	-1.8
DTNBP1	84062	dystrobrevin binding protein 1	NR_036448	505	1.93	Dr.17477.1.S1_at	380	5.06
ITGA7	3679	integrin subunit alpha 7	NM_001144996	522	-1.91	Dr.23392.1.A1_at	1776	-2.09
SYNGR2	9144	synaptogyrin 2	NM_004710	522	1.91	Dr.22408.1.A1_at	2425	-1.78
CAT	847	catalase	NM_001752	532	-1.9	Dr.1079.1.S1_at	4165	1.27
CTGF	1490	connective tissue growth factor	NM_001901	532	-1.9	Dr.10431.1.S1_at	185	-8.53
PIP5K1B	8395	phosphatidylinositol-4-phosphate 5-kinase type 1 beta	NM_003558	532	-1.9	Dr.10251.1.A1_at	1687	2.13
PNP	4860	purine nucleoside phosphorylase	NM_000270	549	-1.88	Dr.3216.1.A1_at	342	-5.51
CNN3	1266	calponin 3	NM_001839	549	-1.88	Dr.22283.1.S1_at	3080	-1.56
YPEL4	219539	yippee like 4	NM_145008	562	1.87	Dr.11661.1.S1_at	1534	2.24
ROBO1	6091	roundabout guidance receptor 1	NM_133631	574	-1.86	Dr.11719.1.S1_at	884	-2.97
TSPAN2	10100	tetraspanin 2	NM_005725	582	-1.85	Dr.7801.1.A1_at	515	4.13
MYCN	4613	MYCN proto-oncogene, bHLH transcription factor	NM_005378	589	-1.84	Dr.4845.1.A1_at	1910	-2.02
LASP1	3927	LIM and SH3 protein 1	NM_006148	589	-1.84	Dr.25320.1.A1_at	3422	-1.47
KDELR2	11014	KDEL endoplasmic reticulum protein retention receptor 2	NM_006854	589	-1.84	Dr.1198.1.A1_at	1428	-2.32
KLF3	51274	Kruppel like factor 3	NM_016531	589	-1.84	Dr.12593.1.S1_at	1124	-2.62
RARRES3	5920	retinoic acid receptor responder 3	NM_004585	597	1.83	Dr.14981.1.S1_at	336	5.54
GCLM	2730	glutamate-cysteine ligase modifier subunit	NM_002061	636	1.79	Dr.11547.1.S1_at	3152	1.54
ZIC2	7546	Zic family member 2	NM_007129	636	-1.79	Dr.4807.1.S2_at	1522	2.25
TUSC2	11334	tumor suppressor candidate 2	NM_007275	636	1.79	Dr.15528.1.A1_at	1944	2
GNA12	2768	G protein subunit alpha 12	NM_007353	636	-1.79	Dr.12041.1.A1_at	2650	-1.7
N4BP2	55728	NEDD4 binding protein 2	NM_018177	653	-1.78	Dr.25877.1.A1_at	3530	1.44
ELF1	1997	E74 like ETS transcription factor 1	NM_172373	653	-1.78	Dr.981.1.S1_at	1105	-2.64
FRZB	2487	frizzled related protein	NM_001463	669	-1.77	Dr.8085.1.S1_at	782	-3.18
TIMP2	7077	TIMP metallopeptidase inhibitor 2	NM_003255	669	-1.77	Dr.240.1.A1_at	1964	1.99
SLC6A1	6529	solute carrier family 6 member 1	NM_003042	683	-1.76	Dr.25448.1.A1_at	3681	1.4
EPS8	2059	epidermal growth factor receptor pathway substrate 8	NM_004447	683	-1.76	Dr.12062.1.S1_at	3885	1.35
ETV5	2119	ETS variant 5	NM_004454	683	-1.76	Dr.11545.1.S1_at	4138	1.28
GCNT4	51301	glucosaminyl (N-acetyl) transferase 4, core 2	NM_016591	683	1.76	Dr.21590.1.A1_at	3263	-1.51
EIF5A2	56648	eukaryotic translation initiation factor 5A2	NM_020390	683	1.76	Dr.8.1.S1_at	1124	-2.62
FAM107B	83641	family with sequence similarity 107 member B	BC064407	703	1.75	Dr.2247.1.S1_at	2273	1.85
DCAF7	10238	DDB1 and CUL4 associated factor 7	NM_005828	703	-1.75	Dr.3280.1.S1_at	4063	-1.3
ATXN2L	11273	ataxin 2 like	NM_007245	715	-1.74	Dr.3217.1.A1_at	4104	-1.29
ATF7IP	55729	activating transcription factor 7 interacting protein	NM_018179	715	-1.74	Dr.433.2.S1_a_at	3080	-1.56
CCDC88C	440193	coiled-coil domain containing 88C	NM_001080414	733	-1.73	Dr.11563.1.A1_at	3226	-1.52
NFU1	27247	NFU1 iron-sulfur cluster scaffold	NM_015700	762	1.71	Dr.1042.1.A1_at	1049	2.72
CKAP2	26586	cytoskeleton associated protein 2	NM_018204	762	-1.71	Dr.6360.1.A1_at	4063	-1.3
TULP4	56995	tubby like protein 4	NM_020245	762	1.71	Dr.5476.1.A1_at	2445	-1.77
CADM4	199731	cell adhesion molecule 4	NM_145296	762	-1.71	Dr.14206.1.A1_at	2856	1.63
FAM168A	23201	family with sequence similarity 168 member A	EF363480	780	-1.7	Dr.12118.1.A1_at	3152	-1.54
NUSAP1	51203	nucleolar and spindle associated protein 1	NM_016359	780	-1.7	Dr.7155.1.S1_at	4138	-1.28
NR2F1	7025	nuclear receptor subfamily 2 group F member 1	NM_005654	802	-1.69	Dr.16.1.S1_at	2733	-1.67
YIF1A	10897	Yip1 interacting factor homolog A, membrane trafficking protein	NM_020470	802	-1.69	Dr.412.1.S1_at	3963	-1.33
LAMA4	3910	laminin subunit alpha 4	NM_001105206	817	-1.68	Dr.19760.1.A1_at	3681	-1.4
MYO1B	4430	myosin IB	NM_001130158	817	-1.68	Dr.4817.1.A1_at	2340	-1.82
ZNF384	171017	zinc finger protein 384	NM_133476	817	-1.68	Dr.9246.1.A1_at	3530	-1.44
CTNND1	1500	catenin delta 1	NM_001085458	831	-1.67	Dr.25748.1.A1_at	1007	-2.78
FZD2	2535	frizzled class receptor 2	NM_001466	831	-1.67	Dr.12607.1.S1_at	562	-3.88
VAMP3	9341	vesicle associated membrane protein 3	NM_004781	853	1.65	Dr.5589.1.S1_at	4195	-1.26
MPHOSPH8	54737	M-phase phosphoprotein 8	NM_017520	853	1.65	Dr.8658.1.A1_at	3422	-1.47
SLAIN1	122060	SLAIN motif family member 1	NM_001040153	872	1.64	Dr.6052.1.A1_at	2117	1.91
GDPD2	54857	glycerophosphodiester phosphodiesterase domain containing 2	NM_001171192	872	-1.64	Dr.9014.1.A1_at	4063	1.3
SNTB1	6641	syntrophin beta 1	NM_021021	872	-1.64	Dr.12127.1.A1_at	3885	-1.35
BHLHE41	79365	basic helix-loop-helix family member e41	NM_030762	872	1.64	Dr.25257.1.A1_at	75	23.1
PAH	5053	phenylalanine hydroxylase	NM_000277	893	1.63	Dr.4171.1.A1_at	2563	-1.73
SPPL2B	56928	signal peptide peptidase like 2B	NM_001077238	893	-1.63	Dr.10224.1.S1_at	4226	1.25
CDCA7L	55536	cell division cycle associated 7 like	NM_001127370	893	-1.63	Dr.3481.1.A1_at	3027	-1.58
PAK2	5062	p21 (RAC1) activated kinase 2	NM_002577	893	-1.63	Dr.17502.1.A1_at	541	-3.97
TUBB4B	10383	tubulin beta 4B class IVb	NM_006088	893	-1.63	Dr.5605.3.S1_at	3600	-1.42
BRD2	6046	bromodomain containing 2	NM_005104	915	-1.62	Dr.26333.1.A1_at	3493	-1.45
DHRS1	115817	dehydrogenase/reductase 1	NM_001136050	927	-1.61	Dr.23482.1.A1_at	1339	2.39
TCEA2	6919	transcription elongation factor A2	NM_198723	927	1.61	Dr.15437.1.S1_at	2144	1.9
GATA3	2625	GATA binding protein 3	NM_001002295	950	1.6	Dr.12584.1.S1_at	3600	-1.42
METRNL	284207	meteorin like, glial cell differentiation regulator	NM_001004431	950	-1.6	Dr.17200.1.S1_at	2117	-1.91
AGPAT1	10554	1-acylglycerol-3-phosphate O-acyltransferase 1	NM_006411	950	-1.6	Dr.6021.1.A1_at	3152	1.54
MVP	9961	major vault protein	NM_017458	950	1.6	Dr.24562.1.S1_a_at	2856	-1.63
GSTK1	373156	glutathione S-transferase kappa 1	NM_001143679	963	-1.59	Dr.23559.1.S1_at	1837	2.06
NOTCH2	4853	notch 2	NM_024408	963	-1.59	Dr.604.1.S2_at	332	-5.57
CAV2	858	caveolin 2	NM_001233	992	-1.58	Dr.23467.1.S1_at	2400	-1.79
GNS	2799	glucosamine (N-acetyl)-6-sulfatase	NM_002076	992	-1.58	Dr.14866.1.A1_at	1750	2.1
NASP	4678	nuclear autoantigenic sperm protein	NM_002482	992	-1.58	Dr.20947.2.A1_a_at	1174	-2.57
Sep8	23176	septin 8	NM_015146	992	1.58	Dr.4204.1.A1_at	773	-3.2
DNAJB11	51726	DnaJ heat shock protein family (Hsp40) member B11	NM_016306	992	-1.58	Dr.9667.1.S1_at	2058	-1.94
UPRT	139596	uracil phosphoribosyltransferase homolog	NR_030774	992	1.58	Dr.11713.1.S1_at	2058	1.94
BCL2L10	10017	BCL2 like 10	NM_020396	1009	1.57	Dr.15057.1.S2_at	2683	-1.69
VDAC2	7417	voltage dependent anion channel 2	NM_001184783	1028	1.56	Dr.39.1.S1_at	2988	-1.59
NDUFA2	4695	NADH:ubiquinone oxidoreductase subunit A2	NM_001185012	1028	1.56	Dr.26378.1.S1_at	1388	2.35
PFKFB3	5209	6-phosphofructo-2-kinase/fructose-2,6-biphosphatase 3	NM_004566	1028	1.56	Dr.7626.1.A1_at	538	3.99
CD151	977	CD151 molecule (Raph blood group)	NM_004357	1051	-1.55	Dr.7676.1.A1_at	1601	-2.19
EXOC7	23265	exocyst complex component 7	NM_001145297	1067	-1.54	Dr.7920.1.S1_at	1051	2.71
ATP1B2	482	ATPase Na+/K+ transporting subunit beta 2	NM_001678	1067	-1.54	Dr.25283.1.A1_at	2273	1.85
SLC2A10	81031	solute carrier family 2 member 10	NM_030777	1067	-1.54	Dr.17311.1.A1_at	2513	-1.75
EIF4EBP2	1979	eukaryotic translation initiation factor 4E binding protein 2	NM_004096	1085	-1.53	Dr.5489.1.A1_at	4250	-1.24
ZNF423	23090	zinc finger protein 423	NM_015069	1085	-1.53	Dr.16247.1.A1_at	2320	-1.83
C20orf24	55969	chromosome 20 open reading frame 24	NR_026562	1085	1.53	Dr.6375.1.S1_at	2764	-1.66
YAP1	10413	Yes associated protein 1	NM_001130145	1106	-1.52	Dr.2355.1.S1_at	711	-3.35
SMARCA2	6595	SWI/SNF related, matrix associated, actin dependent regulator of chromatin, subfamily a, member 2	NM_003070	1106	-1.52	Dr.859.1.S1_at	1356	2.37
TMEM2	23670	transmembrane protein 2	NM_013390	1106	1.52	Dr.3402.1.A1_at	2764	-1.66
NAA50	80218	N(alpha)-acetyltransferase 50, NatE catalytic subunit	NM_025146	1106	1.52	Dr.1160.1.A1_at	4034	-1.31
CDK16	5127	cyclin dependent kinase 16	NM_006201	1122	-1.51	Dr.12020.1.A1_at	1454	-2.3
ATG101	60673	autophagy related 101	NM_021934	1122	1.51	Dr.12242.1.S1_at	1002	2.79
RAB11B	9230	RAB11B, member RAS oncogene family	NM_004218	1142	-1.5	Dr.16940.2.A1_at	3645	1.41
DDAH1	23576	dimethylarginine dimethylaminohydrolase 1	NM_012137	1142	-1.5	Dr.4978.1.A1_at	2650	-1.7
SNX15	29907	sorting nexin 15	NM_013306	1142	1.5	Dr.25499.1.S1_at	3600	1.42
ERP44	23071	endoplasmic reticulum protein 44	NM_015051	1142	-1.5	Dr.2478.1.S1_at	4344	-1.2
SMARCA4	6597	SWI/SNF related, matrix associated, actin dependent regulator of chromatin, subfamily a, member 4	NM_001128844	1164	-1.49	Dr.2414.1.S2_at	693	-3.41
JAM3	83700	junctional adhesion molecule 3	NM_032801	1164	1.49	Dr.4725.1.A1_at	2890	-1.62
RAB6A	5870	RAB6A, member RAS oncogene family	NM_002869	1196	1.48	Dr.6977.1.A1_at	1837	2.06
USP3	9960	ubiquitin specific peptidase 3	NM_006537	1196	-1.48	Dr.6883.1.S1_at	1279	2.45
COL2A1	1280	collagen type II alpha 1 chain	NM_001844	1245	1.46	Dr.3761.1.S1_at	4	-243
ILK	3611	integrin linked kinase	NM_004517	1245	-1.46	Dr.9544.1.S1_at	2788	-1.65
HDAC6	10013	histone deacetylase 6	NM_006044	1245	-1.46	Dr.4465.1.A1_at	2956	-1.6
STN1	79991	STN1, CST complex subunit	NM_024928	1245	1.46	Dr.15822.1.S1_at	2890	1.62
STX1B	112755	syntaxin 1B	NM_052874	1245	1.46	Dr.8229.1.S1_at	3422	1.47
MAN2B1	4125	mannosidase alpha class 2B member 1	NM_000528	1267	-1.45	Dr.5214.2.A1_at	3263	1.51
POU3F2	5454	POU class 3 homeobox 2	NM_005604	1267	-1.45	Dr.221.1.S1_at	1445	-2.31
KDELR1	10945	KDEL endoplasmic reticulum protein retention receptor 1	NM_006801	1267	-1.45	Dr.12172.1.S1_at	1819	-2.07
NCKAP5L	57701	NCK associated protein 5 like	NM_001037806	1290	-1.44	Dr.17808.1.S1_at	2194	-1.88
SMC4	10051	structural maintenance of chromosomes 4	NM_005496	1290	-1.44	Dr.1653.1.S1_at	4165	-1.27
ASAH1	427	N-acylsphingosine amidohydrolase 1	NM_177924	1290	-1.44	Dr.18349.1.A1_at	655	3.53
MYCL	4610	MYCL proto-oncogene, bHLH transcription factor	NM_001033081	1309	-1.43	Dr.3478.1.A1_at	3422	1.47
CDH11	1009	cadherin 11	NM_001797	1309	-1.43	Dr.251.1.S1_at	1087	-2.66
AXIN2	8313	axin 2	NM_004655	1309	-1.43	Dr.3727.1.S1_a_at	3565	-1.43
LGMN	5641	legumain	NM_005606	1309	-1.43	Dr.24341.1.S1_at	3344	1.49
TSPAN7	7102	tetraspanin 7	NM_004615	1330	-1.42	Dr.3559.1.A1_at	3344	1.49
SFPQ	6421	splicing factor proline and glutamine rich	NM_005066	1330	-1.42	Dr.369.1.A1_at	1534	-2.24
MAP3K4	4216	mitogen-activated protein kinase kinase kinase 4	NM_005922	1330	1.42	Dr.2200.1.A1_at	3310	-1.5
SPAG5	10615	sperm associated antigen 5	NM_006461	1330	1.42	Dr.5432.1.A1_at	1388	-2.35
CSK	1445	C-terminal Src kinase	NM_004383	1352	-1.41	Dr.7479.1.A1_at	3761	1.38
GTF3C2	2976	general transcription factor IIIC subunit 2	NM_001521	1371	-1.4	Dr.14846.1.S1_at	4226	-1.25
SPARC	6678	secreted protein acidic and cysteine rich	NM_003118	1371	-1.4	Dr.18282.3.S1_at	202	-8.12
PPM1H	57460	protein phosphatase, Mg2+/Mn2+ dependent 1H	NM_020700	1371	1.4	Dr.13605.1.S1_at	709	3.36
SNX6	58533	sorting nexin 6	NM_021249	1371	1.4	Dr.843.1.A1_at	3152	-1.54
PPIB	5479	peptidylprolyl isomerase B	NM_000942	1388	-1.39	Dr.20052.1.S1_at	1621	-2.18
Sep2	4735	septin 2	NM_001008491	1418	-1.37	Dr.4524.1.A1_at	3263	-1.51
STX4	6810	syntaxin 4	NM_004604	1418	-1.37	Dr.2778.1.S1_at	3716	-1.39
ZBED4	9889	zinc finger BED-type containing 4	NM_014838	1418	-1.37	Dr.17906.2.S1_at	4307	-1.22
ATL3	25923	atlastin GTPase 3	NM_015459	1418	1.37	Dr.15371.1.A1_at	3080	-1.56
CBX4	8535	chromobox 4	NM_003655	1434	-1.36	Dr.20970.1.S1_at	4281	-1.23
DDX17	10521	DEAD-box helicase 17	NM_006386	1434	-1.36	Dr.7111.1.S1_a_at	2273	1.85
CCDC93	54520	coiled-coil domain containing 93	NM_019044	1434	-1.36	Dr.8713.1.A1_at	2821	1.64
EEF2	1938	eukaryotic translation elongation factor 2	NM_001961	1459	-1.35	Dr.17513.1.S1_at	267	6.57
RPA3	6119	replication protein A3	NM_002947	1459	1.35	Dr.21051.1.S1_at	2019	-1.96
SMC3	9126	structural maintenance of chromosomes 3	NM_005445	1459	-1.35	Dr.24937.1.S1_at	4034	-1.31
SEC61A1	29927	Sec61 translocon alpha 1 subunit	NM_013336	1459	-1.35	Dr.24814.1.S1_at	1750	-2.1
ZC3H3	23144	zinc finger CCCH-type containing 3	NM_015117	1459	-1.35	Dr.8949.1.A1_at	1837	2.06
FLCN	201163	folliculin	NM_144997	1459	1.35	Dr.9036.1.A1_at	2225	1.87
CIRBP	1153	cold inducible RNA binding protein	NR_023312	1459	-1.35	Dr.24945.2.S1_a_at	2425	-1.78
SETD6	79918	SET domain containing 6	NM_001160305	1486	-1.34	Dr.20973.1.S1_at	3645	1.41
MARK3	4140	microtubule affinity regulating kinase 3	NM_001128918	1503	-1.33	Dr.25515.1.S1_at	3385	1.48
CLIP2	7461	CAP-Gly domain containing linker protein 2	NM_003388	1503	-1.33	Dr.14348.1.A1_at	3565	-1.43
PISD	23761	phosphatidylserine decarboxylase	NM_014338	1503	1.33	Dr.22015.1.A1_at	2537	1.74
ZIC5	85416	Zic family member 5	NM_033132	1503	-1.33	DrAffx.2.4.S1_at	1356	2.37
LPIN2	9663	lipin 2	NM_014646	1519	-1.32	Dr.6402.1.A1_at	2374	1.8
SLC35F6	54978	solute carrier family 35 member F6	NM_017877	1519	-1.32	Dr.5560.2.A1_at	1727	2.11
RPL14	9045	ribosomal protein L14	NM_003973	1535	-1.31	Dr.895.2.S1_at	3344	-1.49
PLPPR3	79948	phospholipid phosphatase related 3	NM_024888	1535	-1.31	Dr.2620.1.A1_at	1019	-2.76
TRRAP	8295	transformation/transcription domain associated protein	NM_003496	1552	-1.3	Dr.5266.1.A1_at	1601	-2.19
JADE3	9767	jade family PHD finger 3	NM_014735	1552	-1.3	Dr.5024.1.S1_at	2537	-1.74
RBBP9	10741	RB binding protein 9, serine hydrolase	NM_006606	1567	-1.29	Dr.25042.1.A1_at	3854	1.36
PRRC2C	23215	proline rich coiled-coil 2C	NM_015172	1567	-1.29	Dr.25223.1.A1_at	2095	-1.92
DYNLL2	140735	dynein light chain LC8-type 2	NM_080677	1567	1.29	Dr.16716.1.S1_at	536	4
ZNF207	7756	zinc finger protein 207	NM_001098507	1596	-1.27	Dr.93.1.A1_a_at	2956	-1.6
FOXA1	3169	forkhead box A1	NM_004496	1596	1.27	Dr.591.1.S1_at	3645	-1.41
LAMP1	3916	lysosomal associated membrane protein 1	NM_005561	1596	-1.27	Dr.863.1.A1_at	1789	2.08
FST	10468	follistatin	NM_006350	1596	1.27	Dr.198.1.S2_at	3111	-1.55
SLC2A3	6515	solute carrier family 2 member 3	NM_006931	1596	1.27	Dr.21187.1.A1_at	1888	2.03
FRMPD1	22844	FERM and PDZ domain containing 1	NM_014907	1596	-1.27	Dr.9824.1.A1_at	3152	1.54
HOXB4	3214	homeobox B4	NM_024015	1613	1.26	Dr.15716.1.S1_at	3422	-1.47
RAB5C	5878	RAB5C, member RAS oncogene family	NM_201434	1622	-1.25	Dr.5030.1.S1_at	4226	-1.25
SPTY2D1	144108	SPT2 chromatin protein domain containing 1	NM_194285	1631	1.24	Dr.4733.1.A1_at	834	3.06
NFYC	4802	nuclear transcription factor Y subunit gamma	NM_001142590	1639	-1.23	Dr.157.1.S1_at	1601	-2.19
CDIPT	10423	CDP-diacylglycerol--inositol 3-phosphatidyltransferase	NM_006319	1639	-1.23	Dr.13550.1.A1_at	3811	1.37
PSMF1	9491	proteasome inhibitor subunit 1	NM_178578	1639	-1.23	Dr.2219.2.S1_at	2117	1.91
APOA1	335	apolipoprotein A1	NM_000039	1653	-1.21	Dr.1323.1.S1_at	1230	-2.5
WDHD1	11169	WD repeat and HMG-box DNA binding protein 1	NM_007086	1653	1.21	Dr.425.1.A1_at	3263	-1.51
EIF5A2	56648	eukaryotic translation initiation factor 5A2				Dr.8.1.S2_at	1857	-2.05
POSTN	10631	periostin				Dr.23788.5.S1_a_at	152	-10.4
NCKAP5L	57701	NCK associated protein 5 like				Dr.26398.3.A1_at	2225	-1.87
MPHOSPH8	54737	M-phase phosphoprotein 8				Dr.8835.2.S1_at	4138	1.28
MYCN	4613	MYCN proto-oncogene, bHLH transcription factor				Dr.4845.2.S1_at	4195	-1.26
ZIC2	7546	Zic family member 2				Dr.4807.1.S1_at	1910	2.02
EEF2	1938	eukaryotic translation elongation factor 2				Dr.25596.1.A1_at	311	5.94
EEF2	1938	eukaryotic translation elongation factor 2				Dr.17513.2.A1_x_at	2194	1.88
SOX11	6664	SRY-box 11				Dr.4763.3.S1_at	992	-2.8
SOX11	6664	SRY-box 11				Dr.4763.1.S2_at	1204	-2.53
PSMF1	9491	proteasome inhibitor subunit 1				Dr.2219.1.A1_at	2273	1.85
MMP14	4323	matrix metallopeptidase 14				Dr.4229.1.S1_at	3854	-1.36
MMP2	4313	matrix metallopeptidase 2				Dr.2408.2.S1_at	2400	-1.79
ATP1B2	482	ATPase Na+/K+ transporting subunit beta 2				Dr.26437.1.S1_at	2425	1.78
ATP1B2	482	ATPase Na+/K+ transporting subunit beta 2				Dr.24882.2.S1_at	3080	1.56
THRB	7068	thyroid hormone receptor beta				DrAffx.2.26.S1_s_at	3192	1.53
COL1A1	1277	collagen type I alpha 1 chain				Dr.20097.1.S1_s_at	61	-27
COL1A2	1278	collagen type I alpha 2 chain				Dr.1377.1.A1_at	117	-13.7
DYNLL2	140735	dynein light chain LC8-type 2				Dr.15116.1.S1_at	2988	1.59
KDELR1	10945	KDEL endoplasmic reticulum protein retention receptor 1				Dr.6631.1.A1_at	2095	-1.92

## Sheet: S5 Human vs Drosophila
Human Hippocampus from 6-11yr old children _vs_ 0-5mo old infants(Genes:2102) vs. Brain tissue dissected from D. melanogaster flies - 30d old _vs_ 3d(Genes:5437) Common Genes:(303)
Gene	EntrezGene ID	Description	Bioset1 Imported ID	Bioset1 Rank	Fold Change 1	Bioset2 Imported ID	Bioset2 Rank	Fold Change 2
GLDN	342035	gliomedin	NM_181789	13	6.5	1624485_at	1020	-1.74
QDPR	5860	quinoid dihydropteridine reductase	NM_000320	18	5.52	1641451_at	1616	-1.62
ALPL	249	alkaline phosphatase, liver/bone/kidney	NM_000478	54	-3.73	1623243_at	3198	1.44
MRPS17	51373	mitochondrial ribosomal protein S17	NM_015969	60	3.51	1622995_at	4094	-1.36
DNAJC12	56521	DnaJ heat shock protein family (Hsp40) member C12	NM_021800	69	3.35	1626174_a_at	3521	-1.41
TSKU	25987	tsukushi, small leucine rich proteoglycan	NM_015516	92	-3.14	1627420_s_at	4522	1.32
NDUFAF4	29078	NADH:ubiquinone oxidoreductase complex assembly factor 4	NM_014165	100	3.07	1639725_at	314	-2.07
ARL6IP4	51329	ADP ribosylation factor like GTPase 6 interacting protein 4	NM_001002252	117	2.96	1630008_at	2325	-1.53
UQCRQ	27089	ubiquinol-cytochrome c reductase complex III subunit VII	NM_014402	120	2.95	1640948_at	2325	-1.53
DGKE	8526	diacylglycerol kinase epsilon	NM_003647	122	2.94	1626289_at	352	-2.03
GYG1	2992	glycogenin 1	NM_004130	122	2.94	1626221_at	4415	-1.33
SLC25A32	81034	solute carrier family 25 member 32	NM_030780	126	2.93	1633840_a_at	3966	-1.37
ELMO1	9844	engulfment and cell motility 1	NM_014800	138	2.88	1626390_at	2870	-1.47
DNAJB4	11080	DnaJ heat shock protein family (Hsp40) member B4	NM_007034	145	2.86	1637059_s_at	2144	-1.55
PPCS	79717	phosphopantothenoylcysteine synthetase	NM_024664	153	2.82	1624604_a_at	3629	1.4
NTPCR	84284	nucleoside-triphosphatase, cancer-related	NM_032324	183	2.71	1640845_at	2056	-1.56
ME1	4199	malic enzyme 1	NM_002395	192	2.69	1641118_at	1906	-1.58
IPO11	51194	importin 11	NM_016338	192	2.69	1630177_at	2870	-1.47
MRPS15	64960	mitochondrial ribosomal protein S15	NM_031280	199	2.68	1640375_at	335	-2.05
NDUFAB1	4706	NADH:ubiquinone oxidoreductase subunit AB1	NM_005003	209	2.66	1634955_at	85	-2.48
SIRT2	22933	sirtuin 2	NM_012237	223	-2.63	1626458_at	622	-1.87
FAM98A	25940	family with sequence similarity 98 member A	NM_015475	224	2.62	1628424_at	1386	-1.66
PMPCB	9512	peptidase, mitochondrial processing beta subunit	NM_004279	241	2.58	1636813_s_at	491	-1.94
PEX19	5824	peroxisomal biogenesis factor 19	NM_002857	250	2.55	1639148_at	737	-1.82
CDK5	1020	cyclin dependent kinase 5	NM_004935	255	2.54	1637085_at	3521	-1.41
SLC39A11	201266	solute carrier family 39 member 11	NM_001159770	262	2.52	1638312_at	4627	-1.31
CHM	1121	CHM, Rab escort protein 1	NM_000390	267	2.51	1631388_at	314	-2.07
LAMC1	3915	laminin subunit gamma 1	NM_002293	279	-2.48	1632666_at	4522	-1.32
SUCLA2	8803	succinate-CoA ligase ADP-forming beta subunit	NM_003850	279	2.48	1630433_at	1816	-1.59
RNF13	11342	ring finger protein 13	NM_007282	301	2.42	1633069_s_at	3737	-1.39
GLS	2744	glutaminase	NM_014905	301	2.42	1634658_a_at	153	-2.28
SLC25A4	291	solute carrier family 25 member 4	NM_001151	317	2.38	1630941_s_at	3629	-1.4
ETNK1	55500	ethanolamine kinase 1	NM_018638	320	2.37	1640655_s_at	1979	-1.57
CDC27	996	cell division cycle 27	NM_001114091	324	2.36	1631430_at	3198	1.44
KRR1	11103	KRR1, small subunit processome component homolog	NM_007043	328	2.35	1632223_at	5492	-1.21
VPS50	55610	VPS50, EARP/GARPII complex subunit	NM_017667	328	2.35	1630423_at	1072	-1.73
EIF5	1983	eukaryotic translation initiation factor 5	NM_183004	328	2.35	1630911_s_at	1434	-1.65
BCAT1	586	branched chain amino acid transaminase 1	NM_001178094	338	2.33	1623770_at	716	1.83
CCDC88C	440193	coiled-coil domain containing 88C	NM_001080414	361	-2.3	1626237_at	857	-1.78
PDP1	54704	pyruvate dehyrogenase phosphatase catalytic subunit 1	NM_001161778	361	2.3	1629629_at	1616	-1.62
TMTC3	160418	transmembrane and tetratricopeptide repeat containing 3	NM_181783	366	2.29	1635587_s_at	1816	-1.59
GNPNAT1	64841	glucosamine-phosphate N-acetyltransferase 1	NM_198066	366	2.29	1637778_a_at	2984	-1.46
RBM28	55131	RNA binding motif protein 28	AK001384	398	-2.25	1624513_at	4094	-1.36
SLC17A5	26503	solute carrier family 17 member 5	NM_012434	398	2.25	1633405_s_at	342	-2.04
HBS1L	10767	HBS1 like translational GTPase	NM_006620	406	2.24	1624135_at	5002	-1.27
TMEM245	23731	transmembrane protein 245	NM_032012	406	2.24	1630981_at	4094	-1.36
ATP6V1H	51606	ATPase H+ transporting V1 subunit H	NM_015941	431	2.22	1633931_a_at	5540	-1.2
CYP2J2	1573	cytochrome P450 family 2 subfamily J member 2	NM_000775	446	2.2	1628584_at	16	-3.2
ATE1	11101	arginyltransferase 1	NM_001001976	446	2.2	1625590_a_at	4219	-1.35
NAPG	8774	NSF attachment protein gamma	NM_003826	454	2.19	1632605_at	1487	-1.64
FBXL4	26235	F-box and leucine rich repeat protein 4	NM_012160	454	2.19	1629569_at	1020	-1.74
MRPL46	26589	mitochondrial ribosomal protein L46	NM_022163	454	2.19	1638507_at	5088	-1.26
BTBD10	84280	BTB domain containing 10	NM_032320	454	2.19	1628487_s_at	2056	-1.56
CNOT7	29883	CCR4-NOT transcription complex subunit 7	NM_013354	478	2.17	1634474_s_at	5418	-1.22
DDX1	1653	DEAD-box helicase 1	NM_004939	488	2.15	1639264_at	3095	-1.45
HSD17B11	51170	hydroxysteroid 17-beta dehydrogenase 11	NM_016245	488	2.15	1624243_at	2870	-1.47
NFS1	9054	NFS1, cysteine desulfurase	NM_021100	488	2.15	1640977_at	2056	-1.56
OCRL	4952	OCRL, inositol polyphosphate-5-phosphatase	NM_000276	498	2.14	1638197_at	2325	-1.53
MTRR	4552	5-methyltetrahydrofolate-homocysteine methyltransferase reductase	NM_002454	498	2.14	1640894_at	4726	-1.3
FARSB	10056	phenylalanyl-tRNA synthetase beta subunit	NM_005687	504	2.13	1638711_at	977	-1.75
NDUFAF1	51103	NADH:ubiquinone oxidoreductase complex assembly factor 1	NM_016013	504	2.13	1640024_at	259	-2.12
SCOC	60592	short coiled-coil protein	NM_001153484	510	2.12	1636067_at	791	-1.8
NIF3L1	60491	NGG1 interacting factor 3 like 1	NM_021824	510	2.12	1639932_at	1906	-1.58
CDC42SE2	56990	CDC42 small effector 2	NM_020240	516	2.11	1632258_s_at	5492	-1.21
RPF1	80135	ribosome production factor 1 homolog	NM_025065	516	2.11	1638350_at	3629	-1.4
LMNB1	4001	lamin B1	NM_005573	522	-2.1	1636809_at	4219	1.35
DIRAS2	54769	DIRAS family GTPase 2	NM_017594	522	2.1	1635009_at	4522	-1.32
NPC1	4864	NPC intracellular cholesterol transporter 1	NM_000271	533	2.09	1640496_at	3413	-1.42
TMEM165	55858	transmembrane protein 165	NM_018475	533	2.09	1639635_s_at	2237	-1.54
ZMAT2	153527	zinc finger matrin-type 2	NM_144723	543	2.08	1630952_at	2604	-1.5
RICTOR	253260	RPTOR independent companion of MTOR complex 2	NM_152756	543	2.08	1641023_at	2870	-1.47
PLPP1	8611	phospholipid phosphatase 1	NM_003711	553	2.07	1631573_a_at	2870	-1.47
SEC23A	10484	Sec23 homolog A, coat complex II component	NM_006364	553	2.07	1628598_s_at	440	-1.97
ATP5MG	10632	ATP synthase membrane subunit g	NR_033759	553	2.07	1629647_at	642	-1.86
RAD9A	5883	RAD9 checkpoint clamp component A	NM_004584	569	-2.06	1622899_at	2697	-1.49
STK36	27148	serine/threonine kinase 36	NM_015690	569	-2.06	1635117_at	215	-2.19
MAIP1	79568	matrix AAA peptidase interacting protein 1	NM_024520	569	2.06	1623081_at	791	-1.8
APC	324	APC, WNT signaling pathway regulator	NM_001127511	583	-2.05	1628548_at	2793	-1.48
BMP6	654	bone morphogenetic protein 6	NM_001718	583	-2.05	1628658_at	3966	-1.37
ZRANB1	54764	zinc finger RANBP2-type containing 1	NM_017580	583	2.05	1625367_at	1434	-1.65
PSMD8	5714	proteasome 26S subunit, non-ATPase 8	NM_002812	597	2.04	1640372_at	1120	-1.72
SOD2	6648	superoxide dismutase 2	NM_001024465	612	2.03	1622984_at	300	-2.08
DNAJA4	55466	DnaJ heat shock protein family (Hsp40) member A4	NM_018602	623	2.02	1639086_s_at	3310	-1.43
ACADSB	36	acyl-CoA dehydrogenase short/branched chain	NM_001609	636	2.01	1632980_at	5492	-1.21
MMD	23531	monocyte to macrophage differentiation associated	NM_012329	636	2.01	1635681_at	622	-1.87
IARS	3376	isoleucyl-tRNA synthetase	NM_013417	636	2.01	1631106_s_at	857	-1.78
COPS2	9318	COP9 signalosome subunit 2	NM_004236	653	2	1638830_at	3966	-1.37
VPS35	55737	VPS35, retromer complex component	NM_018206	653	2	1625656_s_at	259	-2.12
UBA3	9039	ubiquitin like modifier activating enzyme 3	NM_003968	664	1.99	1639153_at	2604	-1.5
SLC12A4	6560	solute carrier family 12 member 4	NM_005072	664	-1.99	1623037_a_at	314	-2.07
GHITM	27069	growth hormone inducible transmembrane protein	NM_014394	664	1.99	1640185_at	4522	-1.32
PSMD6	9861	proteasome 26S subunit, non-ATPase 6	NM_014814	672	1.98	1633594_at	578	-1.89
MTMR2	8898	myotubularin related protein 2	NR_023356	672	1.98	1639757_at	103	-2.41
SLU7	10569	SLU7 homolog, splicing factor	NM_006425	689	1.97	1624639_at	4094	-1.36
QSOX1	5768	quiescin sulfhydryl oxidase 1	NM_002826	707	1.96	1635768_at	2325	-1.53
PWP2	5822	PWP2, small subunit processome component	NM_005049	707	1.96	1623924_at	4522	-1.32
DNAJC21	134218	DnaJ heat shock protein family (Hsp40) member C21	NM_194283	707	1.96	1626565_at	3629	-1.4
SCAMP1	9522	secretory carrier membrane protein 1	NM_004866	718	1.95	1636178_at	1553	-1.63
CSE1L	1434	chromosome segregation 1 like	NM_001316	733	1.94	1637053_at	3198	-1.44
PYROXD1	79912	pyridine nucleotide-disulphide oxidoreductase domain 1	NM_024854	733	1.94	1637249_at	598	-1.88
VMP1	81671	vacuole membrane protein 1	NM_030938	733	1.94	1634561_s_at	4627	-1.31
PNISR	25957	PNN interacting serine and arginine rich protein	NM_032870	733	-1.94	1625895_a_at	545	-1.91
RAB6A	5870	RAB6A, member RAS oncogene family	NM_002869	746	1.93	1629797_at	4415	1.33
COPB1	1315	coatomer protein complex subunit beta 1	NM_016451	746	1.93	1626340_at	513	-1.93
ACTR10	55860	actin related protein 10 homolog	NM_018477	746	1.93	1636320_at	827	-1.79
SLC25A46	91137	solute carrier family 25 member 46	NM_138773	746	1.93	1629592_at	1616	-1.62
EZH2	2146	enhancer of zeste 2 polycomb repressive complex 2 subunit	NM_004456	764	-1.92	1626696_at	2325	-1.53
SH2D3C	10044	SH2 domain containing 3C	NM_170600	764	-1.92	1631188_a_at	5260	-1.24
MRPL45	84311	mitochondrial ribosomal protein L45	NM_032351	774	1.91	1637263_at	4726	-1.3
TSPAN11	441631	tetraspanin 11	NM_001080509	785	-1.9	1626546_s_at	3966	1.37
SPRYD7	57213	SPRY domain containing 7	NM_020456	785	1.9	1639731_at	1906	-1.58
PTPN4	5775	protein tyrosine phosphatase, non-receptor type 4	NM_002830	795	-1.89	1628763_at	3737	-1.39
SUCLG1	8802	succinate-CoA ligase alpha subunit	NM_003849	795	1.89	1638529_at	352	-2.03
DLL1	28514	delta like canonical Notch ligand 1	NM_005618	795	-1.89	1634659_at	1020	1.74
TOMM22	56993	translocase of outer mitochondrial membrane 22	NM_020243	795	1.89	1623326_a_at	857	-1.78
SMARCA4	6597	SWI/SNF related, matrix associated, actin dependent regulator of chromatin, subfamily a, member 4	NM_001128844	815	-1.88	1636831_s_at	528	-1.92
MACF1	23499	microtubule-actin crosslinking factor 1	NM_012090	815	-1.88	1633745_a_at	4322	1.34
UBE3A	7337	ubiquitin protein ligase E3A	NM_130839	815	1.88	1632309_at	642	-1.86
NAE1	8883	NEDD8 activating enzyme E1 subunit 1	NM_001018159	838	1.87	1631367_at	1906	-1.58
MMP14	4323	matrix metallopeptidase 14	NM_004995	838	-1.87	1625761_a_at	1155	1.71
STOML2	30968	stomatin like 2	NM_013442	838	1.87	1626725_at	1340	-1.67
CYBRD1	79901	cytochrome b reductase 1	NM_024843	838	1.87	1635256_s_at	1072	-1.73
UROD	7389	uroporphyrinogen decarboxylase	NR_036510	838	1.87	1627448_at	277	-2.1
SF3A2	8175	splicing factor 3a subunit 2	NM_007165	855	-1.86	1624603_at	2793	-1.48
VPS37A	137492	VPS37A, ESCRT-I subunit	NM_152415	855	1.86	1625032_s_at	1906	-1.58
RIBC2	26150	RIB43A domain with coiled-coils 2	NM_015653	870	-1.85	1624173_at	3310	1.43
WDR74	54663	WD repeat domain 74	NM_018093	870	1.85	1624113_at	5260	1.24
WASHC5	9897	WASH complex subunit 5	NM_014846	886	1.84	1639938_at	181	-2.23
ITFG1	81533	integrin alpha FG-GAP repeat containing 1	NM_030790	886	1.84	1637601_at	1235	-1.69
TBCK	93627	TBC1 domain containing kinase	NM_001163436	923	1.82	1629746_at	3413	-1.42
LEMD3	23592	LEM domain containing 3	NM_014319	923	1.82	1631696_s_at	1816	-1.59
FOCAD	54914	focadhesin	NM_017794	923	1.82	1625459_at	4822	-1.29
COG6	57511	component of oligomeric golgi complex 6	NR_026745	923	1.82	1631304_a_at	2237	-1.54
SMPD4	55627	sphingomyelin phosphodiesterase 4	NR_033230	923	-1.82	1633312_at	3095	-1.45
TXNDC9	10190	thioredoxin domain containing 9	NM_005783	942	1.81	1630705_at	768	-1.81
KDM6A	7403	lysine demethylase 6A	NM_021140	942	1.81	1635202_s_at	5260	-1.24
ABHD13	84945	abhydrolase domain containing 13	NM_032859	942	1.81	1630196_at	455	-1.96
ISCA2	122961	iron-sulfur cluster assembly 2	NM_194279	942	1.81	1638216_at	1616	-1.62
CRELD2	79174	cysteine rich with EGF like domains 2	NM_001135101	967	-1.8	1633661_at	2870	-1.47
HERC4	26091	HECT and RLD domain containing E3 ubiquitin protein ligase 4	NM_022079	967	1.8	1633186_s_at	1979	-1.57
BHLHA15	168620	basic helix-loop-helix family member a15	NM_177455	967	-1.8	1623210_at	3966	1.37
TPST1	8460	tyrosylprotein sulfotransferase 1	NM_003596	984	1.79	1632836_at	4627	1.31
DHX36	170506	DEAH-box helicase 36	NM_020865	984	1.79	1631051_at	1386	-1.66
CERK	64781	ceramide kinase	NM_022766	984	1.79	1629233_s_at	1020	-1.74
GGNBP2	79893	gametogenetin binding protein 2	NM_024835	984	1.79	1639375_a_at	1616	-1.62
NDUFAF7	55471	NADH:ubiquinone oxidoreductase complex assembly factor 7	NM_144736	984	1.79	1639946_at	2325	-1.53
MRPL40	64976	mitochondrial ribosomal protein L40	NM_003776	1009	1.78	1641549_at	1553	-1.63
SLC30A9	10463	solute carrier family 30 member 9	NM_006345	1009	1.78	1630202_a_at	672	-1.85
SPTLC1	10558	serine palmitoyltransferase long chain base subunit 1	NM_006415	1009	1.78	1625352_s_at	491	-1.94
SRP72	6731	signal recognition particle 72	NM_006947	1009	1.78	1631531_at	3521	-1.41
DDX28	55794	DEAD-box helicase 28	NM_018380	1009	1.78	1633791_at	1752	-1.6
EGLN3	112399	egl-9 family hypoxia inducible factor 3	NM_022073	1009	1.78	1638797_a_at	1434	-1.65
NDUFB8	4714	NADH:ubiquinone oxidoreductase subunit B8	NM_005004	1028	1.77	1630698_at	3629	-1.4
CDC40	51362	cell division cycle 40	NM_015891	1028	1.77	1634334_at	2237	-1.54
KIRREL1	55243	kirre like nephrin family adhesion molecule 1	NM_018240	1028	-1.77	1625366_at	3413	1.42
PITPNM2	57605	phosphatidylinositol transfer protein membrane associated 2	NM_020845	1028	-1.77	1634099_at	5345	1.23
ACTR6	64431	ARP6 actin related protein 6 homolog	NM_022496	1028	1.77	1639228_at	939	-1.76
SDHAF3	57001	succinate dehydrogenase complex assembly factor 3	NM_020186	1055	1.76	1627842_at	1072	-1.73
SLC41A2	84102	solute carrier family 41 member 2	NM_032148	1055	1.76	1634670_at	3966	1.37
NUDCD1	84955	NudC domain containing 1	NM_001128211	1069	1.75	1635911_s_at	1752	-1.6
PIK3C3	5289	phosphatidylinositol 3-kinase catalytic subunit type 3	NM_002647	1069	1.75	1625678_at	365	-2.02
PSMA3	5684	proteasome subunit alpha 3	NM_002788	1069	1.75	1634795_a_at	4415	-1.33
FRYL	285527	FRY like transcription coactivator	NM_015030	1069	1.75	1631579_a_at	1487	-1.64
MRPL51	51258	mitochondrial ribosomal protein L51	NM_016497	1069	1.75	1623182_at	896	-1.77
MRPS14	63931	mitochondrial ribosomal protein S14	NM_022100	1069	1.75	1637172_at	286	-2.09
MAPK10	5602	mitogen-activated protein kinase 10	NM_138982	1069	1.75	1625533_at	3413	-1.42
MBNL2	10150	muscleblind like splicing regulator 2	NM_144778	1069	1.75	1631120_at	3737	1.39
CACNB2	783	calcium voltage-gated channel auxiliary subunit beta 2	NM_201571	1093	1.74	1628331_at	4322	1.34
GTF2B	2959	general transcription factor IIB	NM_001514	1107	1.73	1634172_at	977	-1.75
UBLCP1	134510	ubiquitin like domain containing CTD phosphatase 1	NM_145049	1107	1.73	1635003_at	598	-1.88
RALBP1	10928	ralA binding protein 1	NM_006788	1117	1.72	1637284_at	342	-2.04
ALG14	199857	ALG14, UDP-N-acetylglucosaminyltransferase subunit	NM_144988	1117	1.72	1640298_at	4822	-1.29
PIGM	93183	phosphatidylinositol glycan anchor biosynthesis class M	NM_145167	1117	1.72	1625692_s_at	390	-2
SRP68	6730	signal recognition particle 68	NM_014230	1137	1.71	1634672_at	259	-2.12
TUBGCP5	114791	tubulin gamma complex associated protein 5	NM_052903	1137	1.71	1631615_at	2325	-1.53
CISD2	493856	CDGSH iron sulfur domain 2	NM_001008388	1155	1.7	1640849_at	149	-2.29
NBN	4683	nibrin	NM_002485	1155	1.7	1632161_at	1235	-1.69
YARS	8565	tyrosyl-tRNA synthetase	NM_003680	1155	1.7	1632234_at	375	-2.01
AGPAT1	10554	1-acylglycerol-3-phosphate O-acyltransferase 1	NM_006411	1155	-1.7	1641224_s_at	3198	1.44
METAP2	10988	methionyl aminopeptidase 2	NM_006838	1155	1.7	1627059_at	2144	-1.55
SCCPDH	51097	saccharopine dehydrogenase (putative)	NM_016002	1155	1.7	1629014_s_at	314	-2.07
GFOD1	54438	glucose-fructose oxidoreductase domain containing 1	NM_018988	1178	1.69	1632626_at	513	-1.93
BMI1	648	BMI1 proto-oncogene, polycomb ring finger	NM_005180	1196	1.68	1631095_at	5492	1.21
ATG7	10533	autophagy related 7	NM_006395	1196	1.68	1637240_a_at	5492	1.21
DLD	1738	dihydrolipoamide dehydrogenase	NM_000108	1224	1.67	1641291_at	90	-2.46
PWP1	11137	PWP1 homolog, endonuclein	NM_007062	1224	1.67	1625030_at	3413	-1.42
DCUN1D1	54165	defective in cullin neddylation 1 domain containing 1	NM_020640	1267	1.65	1627254_at	3853	-1.38
ARRDC3	57561	arrestin domain containing 3	NM_020801	1267	1.65	1624795_at	2984	-1.46
NMD3	51068	NMD3 ribosome export adaptor	NM_015938	1285	1.64	1623733_at	1487	-1.64
EXOSC4	54512	exosome component 4	NM_019037	1285	1.64	1626733_at	5002	-1.27
ARID1A	8289	AT-rich interaction domain 1A	NM_006015	1301	-1.63	1633792_a_at	4415	-1.33
DCAF10	79269	DDB1 and CUL4 associated factor 10	NM_024345	1301	1.63	1631466_at	857	-1.78
NARS2	79731	asparaginyl-tRNA synthetase 2, mitochondrial	NM_024678	1301	1.63	1636295_at	558	-1.9
RFT1	91869	RFT1 homolog	NM_052859	1301	-1.63	1639993_at	2325	-1.53
LYSMD1	388695	LysM domain containing 1	NM_212551	1301	1.63	1628761_s_at	3629	-1.4
MTO1	25821	mitochondrial tRNA translation optimization 1	NM_001123226	1317	1.62	1628596_at	5002	-1.27
EIF2B2	8892	eukaryotic translation initiation factor 2B subunit beta	NM_014239	1317	1.62	1630395_at	1235	-1.69
PLA2G3	50487	phospholipase A2 group III	NM_015715	1338	-1.61	1636217_at	300	-2.08
CCDC47	57003	coiled-coil domain containing 47	NM_020198	1338	1.61	1625528_at	1235	-1.69
USO1	8615	USO1 vesicle transport factor	NM_003715	1361	1.6	1622968_at	4322	-1.34
NDUFA12	55967	NADH:ubiquinone oxidoreductase subunit A12	NM_018838	1361	1.6	1625655_at	1434	-1.65
TM2D2	83877	TM2 domain containing 2	NM_031940	1361	1.6	1634839_at	2056	-1.56
MPC2	25874	mitochondrial pyruvate carrier 2	NR_026550	1361	1.6	1638009_s_at	300	-2.08
TK2	7084	thymidine kinase 2, mitochondrial	NM_004614	1384	1.59	1627691_at	2604	-1.5
TRAPPC8	22878	trafficking protein particle complex 8	NM_014939	1384	1.59	1633810_at	977	-1.75
TMCO1	54499	transmembrane and coiled-coil domains 1	NM_019026	1405	1.58	1634862_at	1072	-1.73
ABCG1	9619	ATP binding cassette subfamily G member 1	NM_207628	1405	1.58	1629559_s_at	2237	-1.54
ATP5F1C	509	ATP synthase F1 subunit gamma	NM_001001973	1426	1.57	1627018_s_at	48	-2.69
DNAJC25	548645	DnaJ heat shock protein family (Hsp40) member C25	NM_001015882	1426	1.57	1636142_at	857	-1.78
CYC1	1537	cytochrome c1	NM_001916	1426	1.57	1625412_at	2604	-1.5
IDI1	3422	isopentenyl-diphosphate delta isomerase 1	NM_004508	1426	1.57	1631390_at	3310	-1.43
METTL9	51108	methyltransferase like 9	NM_016025	1426	1.57	1628299_at	5345	-1.23
BRAP	8315	BRCA1 associated protein	NM_006768	1454	1.56	1639812_at	300	-2.08
RBX1	9978	ring-box 1	NM_014248	1454	1.56	1624478_at	2697	-1.49
CARMIL1	55604	capping protein regulator and myosin 1 linker 1	NM_017640	1454	-1.56	1626672_at	4219	1.35
FARSA	2193	phenylalanyl-tRNA synthetase alpha subunit	NM_004461	1483	1.55	1624280_at	3095	-1.45
ARPP19	10776	cAMP regulated phosphoprotein 19	NM_006628	1483	1.55	1636822_s_at	2325	-1.53
ACIN1	22985	apoptotic chromatin condensation inducer 1	NM_014977	1483	-1.55	1623584_at	3095	-1.45
PHKB	5257	phosphorylase kinase regulatory subunit beta	NM_001031835	1506	1.54	1625204_a_at	2984	-1.46
NFRKB	4798	nuclear factor related to kappaB binding protein	NM_006165	1506	-1.54	1634340_at	642	-1.86
ABCF3	55324	ATP binding cassette subfamily F member 3	NM_018358	1506	1.54	1636253_at	1487	-1.64
CPSF2	53981	cleavage and polyadenylation specific factor 2	NM_017437	1527	1.53	1622930_a_at	4094	-1.36
EIF2A	83939	eukaryotic translation initiation factor 2A	NM_032025	1527	1.53	1635907_at	3629	-1.4
FDX1	2230	ferredoxin 1	NM_004109	1551	1.52	1641058_at	1677	-1.61
MRPS33	51650	mitochondrial ribosomal protein S33	NM_016071	1551	1.52	1633083_at	1184	-1.7
MAN2A2	4122	mannosidase alpha class 2A member 2	NM_006122	1575	1.51	1626112_at	2056	-1.56
BCO2	83875	beta-carotene oxygenase 2	NM_031938	1575	1.51	1625743_at	558	-1.9
TBCE	6905	tubulin folding cofactor E	NM_001079515	1598	1.5	1640333_at	1906	-1.58
JARID2	3720	jumonji and AT-rich interaction domain containing 2	NM_004973	1598	-1.5	1634092_at	4415	-1.33
USP20	10868	ubiquitin specific peptidase 20	NM_006676	1598	1.5	1626786_at	4415	-1.33
ZCCHC8	55596	zinc finger CCHC-type containing 8	NM_017612	1598	-1.5	1637069_at	1296	-1.68
SREK1	140890	splicing regulatory glutamic acid and lysine rich protein 1	NM_139168	1598	-1.5	1628382_at	2870	-1.47
SLC25A26	115286	solute carrier family 25 member 26	NR_028475	1598	1.5	1626701_at	768	-1.81
GOLGA1	2800	golgin A1	NM_002077	1631	-1.49	1625589_at	455	-1.96
WDR46	9277	WD repeat domain 46	NM_005452	1631	1.49	1636433_at	5492	-1.21
CPSF3	51692	cleavage and polyadenylation specific factor 3	NM_016207	1631	1.49	1637262_at	3521	-1.41
STX18	53407	syntaxin 18	NM_016930	1631	1.49	1626506_at	2510	-1.51
TMEM53	79639	transmembrane protein 53	NM_024587	1631	1.49	1633201_at	827	-1.79
PEPD	5184	peptidase D	NM_000285	1663	1.48	1640743_at	314	-2.07
C1orf43	25912	chromosome 1 open reading frame 43	NM_001098616	1663	1.48	1640744_a_at	2237	-1.54
TRRAP	8295	transformation/transcription domain associated protein	NM_003496	1663	-1.48	1624771_at	1553	1.63
GPAA1	8733	glycosylphosphatidylinositol anchor attachment 1	NM_003801	1663	1.48	1632828_at	528	-1.92
BRD3	8019	bromodomain containing 3	NM_007371	1663	-1.48	1635367_at	3853	1.38
PISD	23761	phosphatidylserine decarboxylase	NM_014338	1663	1.48	1629153_s_at	2237	-1.54
FCHSD2	9873	FCH and double SH3 domains 2	NM_014824	1663	-1.48	1627279_at	4912	-1.28
DNAJC5	80331	DnaJ heat shock protein family (Hsp40) member C5	NM_025219	1663	-1.48	1636651_a_at	3310	-1.43
PGK1	5230	phosphoglycerate kinase 1	NM_000291	1681	1.47	1639766_at	32	-2.84
PAN2	9924	PAN2 poly(A) specific ribonuclease subunit	NM_001127460	1681	-1.47	1636801_at	1235	-1.69
TMED2	10959	transmembrane p24 trafficking protein 2	NM_006815	1681	1.47	1623771_at	672	-1.85
SBF2	81846	SET binding factor 2	NM_030962	1681	-1.47	1625187_a_at	3853	-1.38
PDHA1	5160	pyruvate dehydrogenase E1 alpha 1 subunit	NM_001173454	1698	1.46	1635253_a_at	1616	-1.62
NDUFA9	4704	NADH:ubiquinone oxidoreductase subunit A9	NM_005002	1698	1.46	1633965_at	352	-2.03
UFC1	51506	ubiquitin-fold modifier conjugating enzyme 1	NM_016406	1698	1.46	1635551_at	2425	-1.52
YME1L1	10730	YME1 like 1 ATPase	NM_139312	1698	1.46	1638394_at	558	-1.9
SETD3	84193	SET domain containing 3	NM_032233	1727	1.45	1632261_at	5345	1.23
TTC4	7268	tetratricopeptide repeat domain 4	NM_004623	1743	-1.44	1636273_at	5180	-1.25
DGCR8	54487	DGCR8, microprocessor complex subunit	NM_022720	1743	-1.44	1637101_at	716	-1.83
TMEM199	147007	transmembrane protein 199	NM_152464	1743	1.44	1638732_at	827	-1.79
SUGP1	57794	SURP and G-patch domain containing 1	NM_172231	1743	-1.44	1633911_a_at	440	-1.97
UQCRC2	7385	ubiquinol-cytochrome c reductase core protein 2	NM_003366	1770	1.43	1624439_at	300	-2.08
NDUFB9	4715	NADH:ubiquinone oxidoreductase subunit B9	NM_005005	1770	1.43	1641171_at	939	-1.76
MRPS16	51021	mitochondrial ribosomal protein S16	NM_016065	1770	1.43	1626433_at	896	-1.77
CDAN1	146059	codanin 1	NM_138477	1770	-1.43	1633169_at	1020	-1.74
OSBPL11	114885	oxysterol binding protein like 11	NM_022776	1786	1.42	1641178_s_at	365	-2.02
SLC3A2	6520	solute carrier family 3 member 2	NM_001012661	1807	-1.41	1625095_at	4415	-1.33
CELSR1	9620	cadherin EGF LAG seven-pass G-type receptor 1	NM_014246	1807	-1.41	1626087_at	3095	-1.45
MARF1	9665	meiosis regulator and mRNA stability factor 1	NM_014647	1807	1.41	1623825_s_at	768	1.81
CMTR1	23070	cap methyltransferase 1	NM_015050	1807	1.41	1639536_at	2425	-1.52
NTM	50863	neurotrimin	NM_001144058	1829	-1.4	1627859_at	2870	-1.47
PNN	5411	pinin, desmosome associated protein	NM_002687	1829	-1.4	1641196_at	5180	1.25
SLC1A3	6507	solute carrier family 1 member 3	NM_004172	1829	-1.4	1641104_s_at	1184	-1.7
SMO	6608	smoothened, frizzled class receptor	NM_005631	1829	-1.4	1634442_at	1072	-1.73
ASPH	444	aspartate beta-hydroxylase	NM_004318	1854	1.39	1625600_a_at	2604	1.5
KDM2A	22992	lysine demethylase 2A	NM_012308	1854	-1.39	1634555_at	1906	-1.58
NUP210	23225	nucleoporin 210	NM_024923	1854	-1.39	1628986_at	1677	1.61
ATP5F1B	506	ATP synthase F1 subunit beta	NM_001686	1875	1.38	1630984_at	2510	-1.51
PEX13	5194	peroxisomal biogenesis factor 13	NM_002618	1875	1.38	1632704_at	149	-2.29
CEP164	22897	centrosomal protein 164	NM_014956	1875	-1.38	1641400_at	390	-2
CHERP	10523	calcium homeostasis endoplasmic reticulum protein	NM_006387	1894	-1.37	1631356_at	2793	1.48
PSMD13	5719	proteasome 26S subunit, non-ATPase 13	NM_002817	1912	1.36	1626488_s_at	2510	-1.51
MON2	23041	MON2 homolog, regulator of endosome-to-Golgi trafficking	NM_015026	1912	1.36	1630764_at	1020	-1.74
NSD2	7468	nuclear receptor binding SET domain protein 2	NM_133330	1912	-1.36	1631009_at	1677	-1.61
ELMOD2	255520	ELMO domain containing 2	NM_153702	1912	1.36	1638805_at	253	-2.13
GIPC3	126326	GIPC PDZ domain containing family member 3	NM_133261	1932	-1.35	1638267_s_at	5002	1.27
PPP1R10	5514	protein phosphatase 1 regulatory subunit 10	NM_002714	1951	-1.34	1633750_s_at	1386	-1.66
SF3B2	10992	splicing factor 3b subunit 2	NM_006842	1970	-1.33	1638857_at	2984	-1.46
COG7	91949	component of oligomeric golgi complex 7	NM_153603	1970	-1.33	1631831_at	99	-2.43
TUBB4B	10383	tubulin beta 4B class IVb	NM_006088	1990	-1.32	1636530_s_at	1235	-1.69
MPV17	4358	MPV17, mitochondrial inner membrane protein	NM_002437	2006	1.31	1636950_at	598	-1.88
ACAT1	38	acetyl-CoA acetyltransferase 1	NM_000019	2014	1.3	1638717_at	5540	-1.2
SHPRH	257218	SNF2 histone linker PHD RING helicase	NM_001042683	2014	-1.3	1623124_at	5260	-1.24
SEC23IP	11196	SEC23 interacting protein	NM_007190	2014	1.3	1624826_at	342	-2.04
RRP8	23378	ribosomal RNA processing 8	NM_015324	2014	-1.3	1638539_at	5418	-1.22
APEX1	328	apurinic/apyrimidinic endodeoxyribonuclease 1	NM_001641	2030	1.29	1625109_at	473	-1.95
GLB1L	79411	galactosidase beta 1 like	NM_024506	2030	-1.29	1624517_at	513	-1.93
INPP1	3628	inositol polyphosphate-1-phosphatase	NM_001128928	2046	1.27	1626217_at	513	-1.93
DCAF7	10238	DDB1 and CUL4 associated factor 7	NM_005828	2046	-1.27	1634430_at	4522	1.32
ZFAND4	93550	zinc finger AN1-type containing 4	NM_174890	2046	1.27	1624170_at	1906	1.58
OAT	4942	ornithine aminotransferase	NM_000274	2055	1.26	1627352_at	5260	-1.24
ENO1	2023	enolase 1	NM_001428	2071	1.25	1634065_s_at	2984	-1.46
LETM1	3954	leucine zipper and EF-hand containing transmembrane protein 1	NM_012318	2080	-1.24	1626585_s_at	768	-1.81
NEURL2	140825	neuralized E3 ubiquitin protein ligase 2	NM_080749	2080	-1.24	1634655_at	1296	-1.68
UBE4B	10277	ubiquitination factor E4B	NM_001105562	2097	1.22	1635208_at	335	-2.05
MBNL2	10150	muscleblind like splicing regulator 2				1639930_at	4522	1.32
BRD3	8019	bromodomain containing 3				1625127_at	5418	1.22
TPST1	8460	tyrosylprotein sulfotransferase 1				1624851_at	4726	1.3
TPST1	8460	tyrosylprotein sulfotransferase 1				1631770_at	5418	1.22
NDUFAB1	4706	NADH:ubiquinone oxidoreductase subunit AB1				1624776_a_at	977	-1.75
NDUFAB1	4706	NADH:ubiquinone oxidoreductase subunit AB1				1624715_at	977	-1.75
PPP1R10	5514	protein phosphatase 1 regulatory subunit 10				1623583_at	1816	-1.59
CHERP	10523	calcium homeostasis endoplasmic reticulum protein				1629438_at	4726	1.3
MMP14	4323	matrix metallopeptidase 14				1632204_at	2056	1.56
MMP14	4323	matrix metallopeptidase 14				1623160_at	3413	1.42
ATP5F1C	509	ATP synthase F1 subunit gamma				1632838_at	51	-2.68

## Sheet: S6 Human vs C. elegans
Human Hippocampus from 6-11yr old children _vs_ 0-5mo old infants(Genes:2102) vs. 12 days old Caenorhabditis elegans _vs_ 4 days old(Genes:6206) Common Genes:(240)
Gene	EntrezGene ID	Description	Bioset1 Imported ID	Bioset1 Rank	Fold Change 1	Bioset2 Imported ID	Bioset2 Rank	Fold Change 2
CNDP1	84735	carnosine dipeptidase 1	NM_032649	1	17.5	R11H6.1	4774	-1.62
TMEM144	55314	transmembrane protein 144	NM_018342	2	13.4	R144.6	3291	-1.91
QDPR	5860	quinoid dihydropteridine reductase	NM_000320	18	5.52	T03F6.1	4479	-1.67
GSKIP	51527	GSK3B interacting protein	NM_016472	31	4.6	T24H7.3	3944	-1.77
UHMK1	127933	U2AF homology motif kinase 1	NM_175866	37	4.3	W06B3.2b	4421	1.68
PDK3	5165	pyruvate dehydrogenase kinase 3	NM_001142386	41	4.19	ZK370.5	1841	-2.41
ARL6IP5	10550	ADP ribosylation factor like GTPase 6 interacting protein 5	NM_006407	63	3.42	D2096.2	4958	-1.59
BLOC1S2	282991	biogenesis of lysosomal organelles complex 1 subunit 2	NM_001001342	66	3.37	Y73B6BL.30	6084	-1.38
UGP2	7360	UDP-glucose pyrophosphorylase 2	NM_001001521	81	3.26	K08E3.5b	3172	-1.94
COPS4	51138	COP9 signalosome subunit 4	NM_016129	86	3.2	Y55F3AM.15	5130	1.56
MRPL11	65003	mitochondrial ribosomal protein L11	NM_170739	94	3.11	B0303.15	3460	-1.87
PSMA2	5683	proteasome subunit alpha 2	NM_002787	102	3.06	D1054.2	1802	-2.43
ORC5	5001	origin recognition complex subunit 5	NM_002553	104	3.05	ZC168.3	5945	-1.41
HPRT1	3251	hypoxanthine phosphoribosyltransferase 1	NM_000194	126	2.93	Y105E8B.5	2559	-2.1
SLC25A32	81034	solute carrier family 25 member 32	NM_030780	126	2.93	K01C8.7	2638	-2.08
AASS	10157	aminoadipate-semialdehyde synthase	NM_005763	133	-2.9	R02D3.1	619	-3.85
PSMB5	5693	proteasome subunit beta 5	NM_001144932	179	2.72	K05C4.1	6084	-1.38
ANXA7	310	annexin A7	NM_004034	179	2.72	T07C4.9	1707	2.48
FZD8	8325	frizzled class receptor 8	NM_031866	185	-2.7	F27E11.3a	190	6.69
TIMM10	26519	translocase of inner mitochondrial membrane 10	NM_012456	199	2.68	Y66D12A.22	5424	-1.51
ATP6V1E1	529	ATPase H+ transporting V1 subunit E1	NM_001696	205	2.67	C17H12.14	6215	1.35
DLG5	9231	discs large MAGUK scaffold protein 5	NM_004747	216	-2.64	F44D12.1	2154	2.25
ENPP4	22875	ectonucleotide pyrophosphatase/phosphodiesterase 4	NM_014936	229	2.6	C01B10.9	6323	-1.32
NGDN	25983	neuroguidin	NM_015514	229	2.6	C48E7.3	2889	-2.01
PMPCB	9512	peptidase, mitochondrial processing beta subunit	NM_004279	241	2.58	ZC410.2	3606	-1.84
PEX19	5824	peroxisomal biogenesis factor 19	NM_002857	250	2.55	F54F2.8	4715	-1.63
GSTO1	9446	glutathione S-transferase omega 1	NM_004832	267	2.51	F13A7.10	4774	-1.62
CDK17	5128	cyclin dependent kinase 17	NM_001170464	272	2.5	C07G1.3c	4774	1.62
LAMC1	3915	laminin subunit gamma 1	NM_002293	279	-2.48	C54D1.5	6396	1.29
SUCLA2	8803	succinate-CoA ligase ADP-forming beta subunit	NM_003850	279	2.48	F47B10.1	5735	1.45
NPRL3	8131	NPR3 like, GATOR1 complex subunit	NM_001077350	306	-2.41	F35H10.7	6483	-1.25
TSFM	10102	Ts translation elongation factor, mitochondrial	NM_001172696	320	2.37	F55C5.5	5787	-1.44
ETNK1	55500	ethanolamine kinase 1	NM_018638	320	2.37	T27A10.3	1189	-2.9
PSMA5	5686	proteasome subunit alpha 5	NM_002790	338	2.33	F25H2.9	5130	-1.56
CUL5	8065	cullin 5	NM_003478	346	2.32	ZK856.1	5890	1.42
CUX1	1523	cut like homeobox 1	NM_181552	355	-2.31	Y54F10AM.4a	4899	1.6
NAPEPLD	222236	N-acyl phosphatidylethanolamine phospholipase D	NM_001122838	361	2.3	Y37E11AR.3a	2304	2.19
GNPNAT1	64841	glucosamine-phosphate N-acetyltransferase 1	NM_198066	366	2.29	B0024.12	4253	1.71
PNPLA8	50640	patatin like phospholipase domain containing 8	NM_015723	381	2.27	Y73B6BL.4	5328	-1.53
ARV1	64801	ARV1 homolog, fatty acid homeostasis modulator	NM_022786	387	2.26	R05H5.5	5836	-1.43
SLCO2A1	6578	solute carrier organic anion transporter family member 2A1	NM_005630	406	-2.24	F21G4.1	2794	2.04
HBS1L	10767	HBS1 like translational GTPase	NM_006620	406	2.24	K07A12.4	3172	-1.94
ATP6V1H	51606	ATPase H+ transporting V1 subunit H	NM_015941	431	2.22	T14F9.1	5190	1.55
ATE1	11101	arginyltransferase 1	NM_001001976	446	2.2	K07A1.9c	4715	1.63
MAP2K4	6416	mitogen-activated protein kinase kinase 4	NM_003010	446	2.2	F42G10.2	2282	2.2
SUGT1	10910	SGT1 homolog, MIS12 kinetochore complex assembly cochaperone	NM_006704	454	2.19	D1054.3	5890	-1.42
RNF14	9604	ring finger protein 14	NM_004290	483	2.16	F56D2.5	793	3.43
TOP2A	7153	DNA topoisomerase II alpha	NM_001067	498	-2.14	K12D12.1	2638	2.08
RPS16	6217	ribosomal protein S16	NM_001020	504	2.13	T01C3.6	2003	-2.32
ZDHHC17	23390	zinc finger DHHC-type containing 17	NM_015336	504	2.13	D2021.2	3507	1.86
CLYBL	171425	citrate lyase beta like	NM_206808	522	2.1	C01G10.7	679	-3.71
NPC1	4864	NPC intracellular cholesterol transporter 1	NM_000271	533	2.09	F02E8.6	1383	2.72
TMEM165	55858	transmembrane protein 165	NM_018475	533	2.09	Y54F10AL.1b	2154	2.25
CCDC6	8030	coiled-coil domain containing 6	NM_005436	543	2.08	T09B9.4	6215	1.35
VPS29	51699	VPS29, retromer complex component	NM_016226	543	2.08	ZK1128.8	5328	-1.53
ARHGAP17	55114	Rho GTPase activating protein 17	NM_001006634	553	-2.07	Y34B4A.8	4095	1.74
PLPP1	8611	phospholipid phosphatase 1	NM_003711	553	2.07	F53C3.13a	3090	1.96
CAP2	10486	cyclase associated actin cytoskeleton regulatory protein 2	NM_006366	553	2.07	C18E3.6	6463	-1.26
TRAPPC3	27095	trafficking protein particle complex 3	NM_014408	553	2.07	ZK1098.5	3418	-1.88
CRBN	51185	cereblon	NM_016302	569	2.06	M18.6	6215	-1.35
ACTR2	10097	ARP2 actin related protein 2 homolog	NM_001005386	583	2.05	K07C5.1	6039	1.39
DPM1	8813	dolichyl-phosphate mannosyltransferase subunit 1, catalytic	NM_003859	583	2.05	Y66H1A.2	3557	-1.85
PSMD8	5714	proteasome 26S subunit, non-ATPase 8	NM_002812	597	2.04	ZK20.5	3291	-1.91
SOD2	6648	superoxide dismutase 2	NM_001024465	612	2.03	F10D11.1	2260	-2.21
TMEM38B	55151	transmembrane protein 38B	NM_018112	612	2.03	Y57A10A.28	5424	1.51
FN3KRP	79672	fructosamine 3 kinase related protein	NM_024619	612	2.03	Y116A8C.25	4839	1.61
ATAT1	79969	alpha tubulin acetyltransferase 1	NM_001031722	623	-2.02	F57H12.7	2154	-2.25
CUL2	8453	cullin 2	NM_003591	623	2.02	ZK520.4c	4598	1.65
CSNK1E	1454	casein kinase 1 epsilon	NM_001894	636	-2.01	F46F2.2b	3557	1.85
MMD	23531	monocyte to macrophage differentiation associated	NM_012329	636	2.01	Y71G12B.23	2682	2.07
TDP2	51567	tyrosyl-DNA phosphodiesterase 2	NM_016614	636	2.01	Y63D3A.4	6084	-1.38
PRADC1	84279	protease associated domain containing 1	NM_032319	636	2.01	T07F12.2	5945	1.41
UBA3	9039	ubiquitin like modifier activating enzyme 3	NM_003968	664	1.99	F11H8.1	6039	-1.39
SEC22B	9554	SEC22 homolog B, vesicle trafficking protein (gene/pseudogene)	NM_004892	672	1.98	F55A4.1	3376	1.89
PSEN1	5663	presenilin 1	NM_000021	689	1.97	F35H12.3	2418	2.15
NFYB	4801	nuclear transcription factor Y subunit beta	NM_006166	689	1.97	W10D9.4	6323	1.32
NR2F1	7025	nuclear receptor subfamily 2 group F member 1	NM_005654	707	-1.96	F55D12.4	4305	-1.7
PRPF18	8559	pre-mRNA processing factor 18	NM_003675	718	1.95	F32B6.3	2129	-2.26
SCAMP1	9522	secretory carrier membrane protein 1	NM_004866	718	1.95	M01D7.2	2074	2.28
RAB6A	5870	RAB6A, member RAS oncogene family	NM_002869	746	1.93	T25G12.4	6084	1.38
MLXIP	22877	MLX interacting protein	NM_014938	746	-1.93	T20B12.6a	1981	2.33
ACTR10	55860	actin related protein 10 homolog	NM_018477	746	1.93	C49H3.8	2526	-2.11
FAT1	2195	FAT atypical cadherin 1	NM_005245	774	-1.91	F25F2.2	278	5.8
JKAMP	51528	JNK1/MAPK8 associated membrane protein	NM_016475	785	1.9	R01B10.5	5526	1.49
SPRYD7	57213	SPRY domain containing 7	NM_020456	785	1.9	F18H3.1	2975	1.99
PTPN4	5775	protein tyrosine phosphatase, non-receptor type 4	NM_002830	795	-1.89	C48D5.2c	3053	1.97
POLR3C	10623	RNA polymerase III subunit C	NM_006468	795	1.89	C48E7.2	5013	-1.58
TOMM22	56993	translocase of outer mitochondrial membrane 22	NM_020243	795	1.89	W10D9.5	3794	-1.8
RPP30	10556	ribonuclease P/MRP subunit p30	NM_001104546	815	1.88	H35B03.2b	5424	-1.51
SMARCA4	6597	SWI/SNF related, matrix associated, actin dependent regulator of chromatin, subfamily a, member 4	NM_001128844	815	-1.88	F01G4.1	4253	1.71
GSR	2936	glutathione-disulfide reductase	NM_000637	838	1.87	C46F11.2	6463	-1.26
YPEL5	51646	yippee like 5	NM_001127401	838	1.87	B0546.4	6000	1.4
LAMB2	3913	laminin subunit beta 2	NM_002292	870	-1.85	W03F8.5	3128	1.95
NPRL2	10641	NPR2 like, GATOR1 complex subunit	NM_006545	870	1.85	F49E8.1	3418	-1.88
WDR74	54663	WD repeat domain 74	NM_018093	870	1.85	T06E6.1	4839	1.61
RPRD1A	55197	regulation of nuclear pre-mRNA domain containing 1A	NM_018170	870	1.85	C02F5.4	3749	-1.81
MCFD2	90411	multiple coagulation factor deficiency 2	NM_001171506	886	1.84	T04F3.4	1070	-3.03
NDNF	79625	neuron derived neurotrophic factor	NM_024574	886	-1.84	Y54G2A.29	4899	1.6
RTCB	51493	RNA 2',3'-cyclic phosphate and 5'-OH ligase	NM_014306	905	1.83	F16A11.2	5481	-1.5
OGFOD1	55239	2-oxoglutarate and iron dependent oxygenase domain containing 1	NM_018233	942	1.81	C17G10.1	2755	-2.05
KDM6A	7403	lysine demethylase 6A	NM_021140	942	1.81	D2021.1	6000	1.4
TRMT6	51605	tRNA methyltransferase 6	NM_015939	967	1.8	ZK858.7	3606	-1.84
CERK	64781	ceramide kinase	NM_022766	984	1.79	T10B11.2	6215	-1.35
LACTB	114294	lactamase beta	NM_032857	984	1.79	Y45F10D.11	4305	-1.7
NDUFAF7	55471	NADH:ubiquinone oxidoreductase complex assembly factor 7	NM_144736	984	1.79	ZK1128.1	4421	-1.68
SLC30A9	10463	solute carrier family 30 member 9	NM_006345	1009	1.78	Y71H2AM.9	5890	-1.42
SPTLC1	10558	serine palmitoyltransferase long chain base subunit 1	NM_006415	1009	1.78	C23H3.4	3128	-1.95
SPART	23111	spartin	NM_001142295	1028	1.77	F57B10.9	3090	1.96
SLC11A2	4891	solute carrier family 11 member 2	NM_001174129	1028	1.77	Y69A2AR.4	4042	-1.75
KLHL20	27252	kelch like family member 20	NM_014458	1028	1.77	R12E2.1	4305	1.7
FAM91A1	157769	family with sequence similarity 91 member A1	NM_144963	1028	1.77	F33H2.2	3324	-1.9
COX18	285521	COX18, cytochrome c oxidase assembly factor	NM_173827	1028	1.77	Y55F3AR.1	3892	-1.78
PRDX3	10935	peroxiredoxin 3	NM_006793	1055	1.76	R07E5.2	3606	-1.84
GLDC	2731	glycine decarboxylase	NM_000170	1069	-1.75	R12C12.1	1079	-3.02
MARS	4141	methionyl-tRNA synthetase	NM_004990	1069	1.75	F58B3.5	4305	-1.7
MRPS14	63931	mitochondrial ribosomal protein S14	NM_022100	1069	1.75	T01E8.6	6352	-1.31
ATG101	60673	autophagy related 101	NM_021934	1093	1.74	Y69A2AR.7a	1584	2.56
CACNB2	783	calcium voltage-gated channel auxiliary subunit beta 2	NM_201571	1093	1.74	T28F2.5	2682	2.07
GTF2B	2959	general transcription factor IIB	NM_001514	1107	1.73	W03F9.5	3053	1.97
PIGM	93183	phosphatidylinositol glycan anchor biosynthesis class M	NM_145167	1117	1.72	B0491.1	5526	-1.49
TAF2	6873	TATA-box binding protein associated factor 2	NM_003184	1137	1.71	Y37E11B.4	3172	1.94
NARS	4677	asparaginyl-tRNA synthetase	NM_004539	1137	1.71	F22D6.3	6285	-1.33
EMG1	10436	EMG1, N1-specific pseudouridine methyltransferase	NM_006331	1137	1.71	Y39A1A.14	5328	-1.53
ASF1A	25842	anti-silencing function 1A histone chaperone	NM_014034	1137	1.71	C03D6.5	4547	-1.66
SRP68	6730	signal recognition particle 68	NM_014230	1137	1.71	F55C5.8	5679	-1.46
LCMT1	51451	leucine carboxyl methyltransferase 1	NM_016309	1137	1.71	B0285.4	4421	-1.68
TMEM135	65084	transmembrane protein 135	NM_022918	1137	1.71	K02G10.3	3460	-1.87
RASGRP3	25780	RAS guanyl releasing protein 3	NM_170672	1137	1.71	F25B3.3	3892	-1.78
YARS	8565	tyrosyl-tRNA synthetase	NM_003680	1155	1.7	Y105E8A.19	1619	2.54
INPP5B	3633	inositol polyphosphate-5-phosphatase B	NM_005540	1155	-1.7	C16C2.3	4421	-1.68
MRPL19	9801	mitochondrial ribosomal protein L19	NM_014763	1155	1.7	Y119C1B.4	3749	-1.81
OTUD6B	51633	OTU domain containing 6B	NM_016023	1155	1.7	F21D5.2	2889	2.01
TBC1D23	55773	TBC1 domain family member 23	NM_018309	1155	1.7	F20D1.2	1233	2.85
RAB21	23011	RAB21, member RAS oncogene family	NM_014999	1178	1.69	T01B7.3	5526	-1.49
BUB3	9184	BUB3, mitotic checkpoint protein	NM_004725	1196	1.68	Y54G9A.6	5567	1.48
POLE	5426	DNA polymerase epsilon, catalytic subunit	NM_006231	1196	-1.68	F33H2.5	4192	1.72
ATG7	10533	autophagy related 7	NM_006395	1196	1.68	M7.5	5679	1.46
CFDP1	10428	craniofacial development protein 1	NM_006324	1224	-1.67	F39H11.1	3221	-1.93
PWP1	11137	PWP1 homolog, endonuclein	NM_007062	1224	1.67	JC8.2	6396	-1.29
MPRIP	23164	myosin phosphatase Rho interacting protein	NM_201274	1224	-1.67	F10G8.8	3460	1.87
CRIP1	1396	cysteine rich protein 1	NM_001311	1243	-1.66	B0496.7	1430	2.68
AP3S2	10239	adaptor related protein complex 3 sigma 2 subunit	NR_023361	1243	1.66	Y48G8AL.14	3172	-1.94
GPN3	51184	GPN-loop GTPase 3	NM_001164372	1267	1.65	Y75B8A.14	6177	-1.36
LASP1	3927	LIM and SH3 protein 1	NM_006148	1267	-1.65	F42H10.3	5481	1.5
ARRDC3	57561	arrestin domain containing 3	NM_020801	1267	1.65	T12D8.4	3221	1.93
GMPR	2766	guanosine monophosphate reductase	NM_006877	1285	1.64	F32D1.5	2500	2.12
B3GALT6	126792	beta-1,3-galactosyltransferase 6	NM_080605	1301	-1.63	Y110A2AL.14	2500	-2.12
HEXB	3074	hexosaminidase subunit beta	NM_000521	1338	1.61	T14F9.3	929	3.22
NUDT2	318	nudix hydrolase 2	NM_001161	1338	1.61	Y37H9A.6	4715	-1.63
SMC4	10051	structural maintenance of chromosomes 4	NM_005496	1338	-1.61	F35G12.8	3507	1.86
KYAT3	56267	kynurenine aminotransferase 3	NM_001008661	1361	1.6	R03A10.4	5526	-1.49
SAR1B	51128	secretion associated Ras related GTPase 1B	NM_001033503	1361	1.6	ZK180.4	2638	-2.08
PTK7	5754	protein tyrosine kinase 7 (inactive)	NM_002821	1361	-1.6	C25F6.4	5424	1.51
VAMP3	9341	vesicle associated membrane protein 3	NM_004781	1384	1.59	T10H9.4	3749	1.81
NFIL3	4783	nuclear factor, interleukin 3 regulated	NM_005384	1384	1.59	K08F8.2	4662	1.64
ELP2	55250	elongator acetyltransferase complex subunit 2	NM_018255	1405	1.58	Y111B2A.17	3557	-1.85
DNAJC25	548645	DnaJ heat shock protein family (Hsp40) member C25	NM_001015882	1426	1.57	B0035.2	1874	-2.39
TYMS	7298	thymidylate synthetase	NM_001071	1426	1.57	Y110A7A.4	3892	1.78
VEPH1	79674	ventricular zone expressed PH domain containing 1	NM_024621	1426	-1.57	K10B4.3	1223	2.86
TRA2B	6434	transformer 2 beta homolog	NM_004593	1454	1.56	C18D11.4	2594	2.09
BRAP	8315	BRCA1 associated protein	NM_006768	1454	1.56	EEED8.16	4839	-1.61
USP47	55031	ubiquitin specific peptidase 47	NM_017944	1454	1.56	T05H10.1	1619	-2.54
PLEKHH2	130271	pleckstrin homology, MyTH4 and FERM domain containing H2	NM_172069	1454	-1.56	C34B4.1	2209	2.23
FARSA	2193	phenylalanyl-tRNA synthetase alpha subunit	NM_004461	1483	1.55	T08B2.9	4715	-1.63
ACIN1	22985	apoptotic chromatin condensation inducer 1	NM_014977	1483	-1.55	C43E11.1	6252	1.34
FGFRL1	53834	fibroblast growth factor receptor like 1	NM_001004356	1506	-1.54	Y102A11A.8	15	21.2
PHKB	5257	phosphorylase kinase regulatory subunit beta	NM_001031835	1506	1.54	Y67D8A.1	4774	1.62
RTRAF	51637	RNA transcription, translation and transport factor	NM_016039	1551	1.52	E02H1.5	2074	-2.28
MRPS33	51650	mitochondrial ribosomal protein S33	NM_016071	1551	1.52	F21D5.8	4958	-1.59
LNPK	80856	lunapark, ER junction formation factor	NM_030650	1551	1.52	C05E11.1	465	4.5
DTD1	92675	D-tyrosyl-tRNA deacylase 1	NM_080820	1551	1.52	T16G1.10	3892	-1.78
DLX5	1749	distal-less homeobox 5	NM_005221	1575	-1.51	C28A5.4	100	8.74
MANBA	4126	mannosidase beta	NM_005908	1575	1.51	C33G3.4	2940	2
PLXDC2	84898	plexin domain containing 2	NM_032812	1575	1.51	C36E8.3	2385	2.16
TXNL1	9352	thioredoxin like 1	NR_024546	1575	1.51	Y54E10A.3	3324	-1.9
TBCE	6905	tubulin folding cofactor E	NM_001079515	1598	1.5	K07H8.1	2385	-2.16
MRPS25	64432	mitochondrial ribosomal protein S25	NM_022497	1598	-1.5	Y55F3AM.1	3557	-1.85
SLC25A26	115286	solute carrier family 25 member 26	NR_028475	1598	1.5	D1046.3	4421	-1.68
UNC119B	84747	unc-119 lipid binding chaperone B	NM_001080533	1631	-1.49	M142.1	1501	2.62
WDR46	9277	WD repeat domain 46	NM_005452	1631	1.49	F28D1.1	4547	-1.66
PEPD	5184	peptidase D	NM_000285	1663	1.48	K12C11.1	6421	-1.28
TRRAP	8295	transformation/transcription domain associated protein	NM_003496	1663	-1.48	C47D12.1	5264	1.54
BRD3	8019	bromodomain containing 3	NM_007371	1663	-1.48	Y119C1B.8	281	5.72
DNAJC5	80331	DnaJ heat shock protein family (Hsp40) member C5	NM_025219	1663	-1.48	K02G10.8	4366	1.69
PGK1	5230	phosphoglycerate kinase 1	NM_000291	1681	1.47	T03F1.3	5526	-1.49
TTC17	55761	tetratricopeptide repeat domain 17	NM_018259	1681	-1.47	T19A5.1	4479	1.67
SBF2	81846	SET binding factor 2	NM_030962	1681	-1.47	H28G03.6	842	3.35
RFX2	5990	regulatory factor X2	NM_000635	1698	-1.46	F33H1.1b	4598	1.65
GSTK1	373156	glutathione S-transferase kappa 1	NM_001143679	1698	-1.46	ZK1320.1	5567	-1.48
SCP2	6342	sterol carrier protein 2	NM_002979	1698	1.46	Y57A10C.6	2794	-2.04
DIAPH2	1730	diaphanous related formin 2	NM_007309	1698	1.46	F11H8.4b	1935	2.36
UFC1	51506	ubiquitin-fold modifier conjugating enzyme 1	NM_016406	1698	1.46	C40H1.6	3749	-1.81
CIR1	9541	corepressor interacting with RBPJ, 1	NM_004882	1727	-1.45	F55F8.4	4305	1.7
SETD3	84193	SET domain containing 3	NM_032233	1727	1.45	Y71H2AM.8	2682	-2.07
TTC4	7268	tetratricopeptide repeat domain 4	NM_004623	1743	-1.44	C17G10.2	5679	-1.46
DIS3	22894	DIS3 homolog, exosome endoribonuclease and 3'-5' exoribonuclease	NM_014953	1743	1.44	C04G2.6	5623	-1.47
DGCR8	54487	DGCR8, microprocessor complex subunit	NM_022720	1743	-1.44	T22A3.5	6215	-1.35
MRPS16	51021	mitochondrial ribosomal protein S16	NM_016065	1770	1.43	F56D1.3	3557	-1.85
SLC3A2	6520	solute carrier family 3 member 2	NM_001012661	1807	-1.41	F26D10.9	5890	1.42
STRIP2	57464	striatin interacting protein 2	NM_020704	1807	-1.41	F10E7.8	5328	-1.53
PNN	5411	pinin, desmosome associated protein	NM_002687	1829	-1.4	R186.7	1213	2.87
GPALPP1	55425	GPALPP motifs containing 1	BC032333	1854	1.39	F26A3.7	4095	-1.74
TRAPPC2	6399	trafficking protein particle complex 2	NM_001011658	1854	1.39	W05H7.3	1025	3.09
ASPH	444	aspartate beta-hydroxylase	NM_004318	1854	1.39	K09A9.6	4479	-1.67
EP300	2033	E1A binding protein p300	NM_001429	1875	-1.38	R10E11.1a	2500	2.12
ATP5F1B	506	ATP synthase F1 subunit beta	NM_001686	1875	1.38	C34E10.6	5068	-1.57
SNRPA	6626	small nuclear ribonucleoprotein polypeptide A	NM_004596	1875	-1.38	K08D10.4	4899	-1.6
MED12	9968	mediator complex subunit 12	NM_005120	1875	-1.38	F47A4.2	345	5.19
HDHD5	27440	haloacid dehalogenase like hydrolase domain containing 5	NM_033070	1875	-1.38	H32C10.1	1180	2.91
SAMD8	142891	sterile alpha motif domain containing 8	NM_144660	1875	1.38	F53B1.2	5945	1.41
MFSD10	10227	major facilitator superfamily domain containing 10	NM_001146069	1894	-1.37	F10D7.2	3606	1.84
IDH2	3418	isocitrate dehydrogenase (NADP(+)) 2, mitochondrial	NM_002168	1894	-1.37	C34F6.8	1735	2.46
CHERP	10523	calcium homeostasis endoplasmic reticulum protein	NM_006387	1894	-1.37	F58G11.5	6352	-1.31
ALDH8A1	64577	aldehyde dehydrogenase 8 family member A1	NM_022568	1894	-1.37	C54D1.4	5130	-1.56
NCOA6	23054	nuclear receptor coactivator 6	NM_014071	1932	-1.35	Y53C12B.3b	6177	-1.36
HEXDC	284004	hexosaminidase D	NM_173620	1932	-1.35	Y70D2A.2	1608	-2.55
DIS3L2	129563	DIS3 like 3'-5' exoribonuclease 2	NM_152383	1951	-1.34	F48E8.6	4095	-1.74
SF3B2	10992	splicing factor 3b subunit 2	NM_006842	1970	-1.33	W03F9.10	5190	1.55
ILVBL	10994	ilvB acetolactate synthase like	NM_006844	1970	1.33	T26C12.1	6039	1.39
RMDN3	55177	regulator of microtubule dynamics 3	NM_018145	1970	1.33	C27H6.4b	5787	-1.44
AUP1	550	AUP1, lipid droplet regulating VLDL assembly factor	NM_181575	1970	1.33	F44B9.5	3013	-1.98
PPIF	10105	peptidylprolyl isomerase F	NM_005729	1990	1.32	Y75B12B.2	5130	-1.56
TUBB4B	10383	tubulin beta 4B class IVb	NM_006088	1990	-1.32	B0272.1	1344	2.75
IST1	9798	IST1, ESCRT-III associated factor	NM_014761	1990	1.32	K10C8.3	5945	1.41
ACBD4	79777	acyl-CoA binding domain containing 4	NM_001135704	2006	-1.31	F47B10.7	881	-3.3
ACAT1	38	acetyl-CoA acetyltransferase 1	NM_000019	2014	1.3	T02G5.8	3013	-1.98
APEX1	328	apurinic/apyrimidinic endodeoxyribonuclease 1	NM_001641	2030	1.29	R09B3.1	3013	-1.98
MRPS18A	55168	mitochondrial ribosomal protein S18A	NM_018135	2030	1.29	ZC262.8	2889	-2.01
SNTG1	54212	syntrophin gamma 1	NM_018967	2030	1.29	F27D9.8	3053	1.97
HIPK1	204851	homeodomain interacting protein kinase 1	NM_198268	2042	-1.28	F20B6.8a	1935	2.36
FLNC	2318	filamin C	NM_001458	2046	1.27	Y66H1B.3	4547	1.66
DCAF7	10238	DDB1 and CUL4 associated factor 7	NM_005828	2046	-1.27	F53C11.7	4042	1.75
OAT	4942	ornithine aminotransferase	NM_000274	2055	1.26	C16A3.10b	5567	-1.48
SART1	9092	SART1, U4/U6.U5 tri-snRNP-associated protein 1	NM_005146	2055	1.26	F19F10.9	5328	1.53
ENO1	2023	enolase 1	NM_001428	2071	1.25	T21B10.2b	4662	-1.64
PTPN23	25930	protein tyrosine phosphatase, non-receptor type 23	NM_015466	2071	-1.25	Y53H1C.2	5264	1.54
NUDT14	256281	nudix hydrolase 14	NM_177533	2071	1.25	C50F4.16	4662	-1.64
EXOSC7	23016	exosome component 7	NR_023353	2080	1.24	F31D4.1	6177	1.36
UBE4B	10277	ubiquitination factor E4B	NM_001105562	2097	1.22	T05H10.5a	3460	-1.87
PPIE	10450	peptidylprolyl isomerase E	NM_006112	2110	-1.2	Y116A8C.34	4774	1.62
UBE4B	10277	ubiquitination factor E4B				T05H10.5b	4958	-1.59
PNN	5411	pinin, desmosome associated protein				R186.7	3324	1.9
PNN	5411	pinin, desmosome associated protein				R186.7	4598	1.65
HIPK1	204851	homeodomain interacting protein kinase 1				F20B6.8b	2037	2.3
PLPP1	8611	phospholipid phosphatase 1				F53C3.13a	5424	1.51
TMEM165	55858	transmembrane protein 165				Y54F10AL.1a	5013	-1.58
CDK17	5128	cyclin dependent kinase 17				C07G1.3c	5526	1.49
CUL2	8453	cullin 2				ZK520.4a	6132	-1.37
CUL2	8453	cullin 2				ZK520.4a	6252	-1.34
CUL2	8453	cullin 2				ZK520.4c	6463	-1.26
FZD8	8325	frizzled class receptor 8				F27E11.3b	2354	2.17
NAPEPLD	222236	N-acyl phosphatidylethanolamine phospholipase D				Y37E11AR.3c	6421	1.28
CSNK1E	1454	casein kinase 1 epsilon				F46F2.2b	6438	-1.27
DNAJC25	548645	DnaJ heat shock protein family (Hsp40) member C25				B0035.2	1949	-2.35
PTPN4	5775	protein tyrosine phosphatase, non-receptor type 4				C48D5.2a	3128	1.95
PTPN4	5775	protein tyrosine phosphatase, non-receptor type 4				C48D5.2b	3690	1.82
TUBB4B	10383	tubulin beta 4B class IVb				B0272.1	4042	-1.75
VAMP3	9341	vesicle associated membrane protein 3				T10H9.4	4366	1.69
EP300	2033	E1A binding protein p300				R10E11.1b	3944	-1.77
POLR3C	10623	RNA polymerase III subunit C				C48E7.2	5481	-1.5
MLXIP	22877	MLX interacting protein				T20B12.6a	2154	2.25

## Sheet: S7 Top 40 Genes
		Fold change				Fold change				Fold change				Fold change				Fold change
	Gene symbol	Human	Monkey		Gene symbol	Human	Mouse		Gene symbol	Human	Zebrafish		Gene symbol	Human	Drosophila		Gene symbol	Human	C. elegans
	CNDP1	10.2	1.96		TMEM144	15	1.8925		MMP2	-8.84	-3.35		GLDN	6.5	-1.74		CNDP1	17.5	-1.62
	PRUNE2	9.02	1.55		PIEZO2	14.8	-1.5798		TNC	-6.83	-1.29		QDPR	5.52	-1.62		TMEM144	13.4	-1.91
	KLK7	8	1.78		DOCK5	14.3	1.3103		POSTN	-6.22	-22.5		ALPL	-3.73	1.44		QDPR	5.52	-1.67
	TMEM144	7.49	1.45		PRUNE2	12.9	3.4845		COL1A1	-5.7	-47.2		MRPS17	3.51	-1.36		GSKIP	4.6	-1.77
	TNC	-6.83	-12.8		HHATL	9.53	2.8686		SIRT2	-4.96	1.41		DNAJC12	3.35	-1.41		UHMK1	4.3	1.68
	DCX	-5.94	-6.65		SLC31A2	9.49	-1.2221		HAPLN1	-4.47	-16.6		TSKU	-3.14	1.32		PDK3	4.19	-2.41
	HHATL	5.94	6.25		EVI2A	8.51	2.6755		THBS1	-3.7	-20		NDUFAF4	3.07	-2.07		ARL6IP5	3.42	-1.59
	ANLN	5.68	1.65		DCX	-8.15	-11.7646		DIO2	-3.69	2.19		ARL6IP4	2.96	-1.53		BLOC1S2	3.37	-1.38
	KLK6	5.2	1.33		ASPA	7.85	3.142		CERCAM	3.57	-7.23		UQCRQ	2.95	-1.53		UGP2	3.26	-1.94
	HLA-DPA1	5.02	1.79		MMP2	-7.8	-2.2519		PCOLCE	-3.54	-1.88		DGKE	2.94	-2.03		COPS4	3.2	1.56
	POPDC3	4.85	1.31		OPALIN	7.62	6.7018		COL1A2	-3.44	-18.9		GYG1	2.94	-1.33		MRPL11	3.11	-1.87
	OPALIN	4.57	1.29		DIO2	-6.79	2.527		LRRC17	-3.39	-2		SLC25A32	2.93	-1.37		PSMA2	3.06	-2.43
	FIBIN	-4.51	-2		SLC14A1	6.18	1.2207		TSPAN6	-3.24	-2.93		ELMO1	2.88	-1.47		ORC5	3.05	-1.41
	HAPLN1	-4.47	-3.77		GPR37	6.16	1.757		PLPPR1	-3.12	1.8		DNAJB4	2.86	-1.55		HPRT1	2.93	-2.1
	HLA-DRA	4.43	2.03		NTS	-6.14	-1.9113		DCHS1	-3.09	-2.59		PPCS	2.82	1.4		SLC25A32	2.93	-2.08
	QDPR	4.35	2.07		HAPLN1	-5.73	-2.0156		NDNF	-3.09	-2.11		NTPCR	2.71	-1.56		AASS	-2.9	-3.85
	EVI2A	4.28	1.44		COL1A1	-5.64	-3.0843		GSKIP	3.07	1.95		ME1	2.69	-1.58		PSMB5	2.72	-1.38
	CABLES1	4.13	1.52		QDPR	5.46	1.2811		TP53	-3.05	-2.47		IPO11	2.69	-1.47		ANXA7	2.72	2.48
	CCDC80	-4.1	-3.59		SERPINA3	5.41	2.3581		VRK2	2.97	1.91		MRPS15	2.68	-2.05		FZD8	-2.7	6.69
	CXCL12	-4.07	-1.53		ABCA8	5.34	1.7484		FN1	-2.89	-2.84		NDUFAB1	2.66	-2.48		TIMM10	2.68	-1.51
	Sep4	4.04	3.37		Sep4	5.33	1.9888		SLC38A5	-2.84	-11.2		SIRT2	-2.63	-1.87		ATP6V1E1	2.67	1.35
	NKIRAS2	-3.88	-2.11		KCNH8	4.87	-1.9117		FZD8	-2.83	-3.01		FAM98A	2.62	-1.66		DLG5	-2.64	2.25
	NREP	-3.85	-4.41		NPNT	-4.76	1.6312		NDRG1	2.72	-1.86		PMPCB	2.58	-1.94		ENPP4	2.6	-1.32
	KIF21B	-3.81	-1.71		GRIN3A	-4.43	-1.5304		LHFPL3	-2.71	2.23		PEX19	2.55	-1.82		NGDN	2.6	-2.01
	SLC6A11	-3.77	-1.4		POPDC3	4.34	-1.3642		ATP6V1E1	2.62	1.7		CDK5	2.54	-1.41		PMPCB	2.58	-1.84
	TCN2	-3.74	-1.28		TNC	-4.31	-8.2803		SEMA5A	-2.57	-1.39		SLC39A11	2.52	-1.31		PEX19	2.55	-1.63
	THBS1	-3.7	-1.27		PIP4K2A	4.24	2.1023		FGFR1OP2	2.56	2.03		CHM	2.51	-2.07		GSTO1	2.51	-1.62
	DIO2	-3.69	-2.71		TMEM63A	4.17	1.5515		LIX1L	-2.56	-2.18		LAMC1	-2.48	-1.32		CDK17	2.5	1.62
	HTR2A	3.65	-1.25		GJB1	4.05	1.4354		ANGPTL2	-2.55	-3.05		SUCLA2	2.48	-1.59		LAMC1	-2.48	1.29
	ANO3	3.58	1.86		KIF21B	-4.05	-5.2773		SERPINH1	-2.5	-31.9		RNF13	2.42	-1.39		SUCLA2	2.48	1.45
	RERG	3.51	-1.22		RASGRP3	4.04	-1.5338		CXCL14	-2.5	1.48		GLS	2.42	-2.28		NPRL3	-2.41	-1.25
	NCAN	-3.47	-2.58		NREP	-4.02	-3.8755		BAMBI	-2.5	-2.08		SLC25A4	2.38	-1.4		TSFM	2.37	-1.44
	NKAIN1	-3.45	-2.55		IGF2	-4	-3.2619		DPYSL3	-2.49	-1.59		ETNK1	2.37	-1.57		ETNK1	2.37	-2.9
	LRRC17	-3.39	4.73		SYNJ2	3.96	1.2548		STON2	-2.48	1.47		CDC27	2.36	1.44		PSMA5	2.33	-1.56
	TCF7L2	-3.38	-1.24		PLA2G16	3.93	2.1474		LAMC1	-2.45	-1.32		KRR1	2.35	-1.21		CUL5	2.32	1.42
	PLA2G16	3.35	2.15		NID1	-3.91	-6.3292		FAM57B	-2.45	1.39		VPS50	2.35	-1.73		CUX1	-2.31	1.6
	BCAN	-3.3	-2.99		ELMO1	3.91	-1.3996		COLEC12	-2.44	-1.38		EIF5	2.35	-1.65		NAPEPLD	2.3	2.19
	DNAJB5	-3.27	-2.36		TRIB2	-3.88	-1.9092		RGMA	-2.39	-1.24		BCAT1	2.33	1.83		GNPNAT1	2.29	1.71
	NNAT	-3.26	-3.46		SLCO1A2	3.85	3.4115		COL15A1	-2.38	-5.54		CCDC88C	-2.3	-1.78		PNPLA8	2.27	-1.53
	TSPAN6	-3.24	-2.33		NCAN	-3.82	-3.5264		TGFBI	-2.36	-17.3		PDP1	2.3	-1.62		ARV1	2.26	-1.43
